# Supplementary material for: Enantioselective Synthesis of α‐Arylated Allene Ketones Through Sequential Bismuth(V)‐mediated Arylation and Organocatalytic Protonation
Source: Angew Chem Int Ed Engl. 2025 Oct 7;64(48):e202517136. doi: 10.1002/anie.202517136 (PMC12643346; doi:10.1002/anie.202517136)
Supplement: Supplementary file 2 — Supporting Information [file ANIE-64-e202517136-s002.cif]

 
data_N345 
  
_audit_creation_method            'SHELXL-2019/1' 
_shelx_SHELXL_version_number      '2019/1' 
_chemical_name_systematic         ? 
_chemical_name_common             ? 
_chemical_melting_point           ? 
_chemical_formula_moiety          ? 
_chemical_formula_sum 
 'C37 H48 Bi O4' 
_chemical_formula_weight          765.73 
  
loop_ 
 _atom_type_symbol 
 _atom_type_description 
 _atom_type_scat_dispersion_real 
 _atom_type_scat_dispersion_imag 
 _atom_type_scat_source 
 'C'  'C'   0.0033   0.0016 
 'International Tables Vol C Tables 4.2.6.8 and 6.1.1.4' 
 'H'  'H'   0.0000   0.0000 
 'International Tables Vol C Tables 4.2.6.8 and 6.1.1.4' 
 'Bi'  'Bi'  -4.1077  10.2566 
 'International Tables Vol C Tables 4.2.6.8 and 6.1.1.4' 
 'O'  'O'   0.0106   0.0060 
 'International Tables Vol C Tables 4.2.6.8 and 6.1.1.4' 
  
_space_group_crystal_system       triclinic 
_space_group_IT_number            2 
_space_group_name_H-M_alt         'P -1' 
_space_group_name_Hall            '-P 1' 
  
_shelx_space_group_comment 
; 
The symmetry employed for this shelxl refinement is uniquely defined 
by the following loop, which should always be used as a source of 
symmetry information in preference to the above space-group names. 
They are only intended as comments. 
; 
  
loop_ 
 _space_group_symop_operation_xyz 
 'x, y, z' 
 '-x, -y, -z' 
  
_cell_length_a                    10.5312(7) 
_cell_length_b                    11.8456(7) 
_cell_length_c                    14.4812(9) 
_cell_angle_alpha                 81.143(2) 
_cell_angle_beta                  69.798(2) 
_cell_angle_gamma                 81.606(2) 
_cell_volume                      1666.74(18) 
_cell_formula_units_Z             2 
_cell_measurement_temperature     100(2) 
_cell_measurement_reflns_used     9303 
_cell_measurement_theta_min       2.43 
_cell_measurement_theta_max       29.15 
  
_exptl_crystal_description        Block 
_exptl_crystal_colour             Colourless 
_exptl_crystal_density_meas       'Not Measured' 
_exptl_crystal_density_method     ? 
_exptl_crystal_density_diffrn     1.526 
_exptl_crystal_F_000              770 
_exptl_transmission_factor_min    ? 
_exptl_transmission_factor_max    ? 
_exptl_crystal_size_max           0.207 
_exptl_crystal_size_mid           0.205 
_exptl_crystal_size_min           0.170 
_exptl_absorpt_coefficient_mu     5.326 
_shelx_estimated_absorpt_T_min    ? 
_shelx_estimated_absorpt_T_max    ? 
_exptl_absorpt_correction_type    Multi-scan 
_exptl_absorpt_correction_T_min   0.6095 
_exptl_absorpt_correction_T_max   0.7461 
_exptl_absorpt_process_details    
;
SADABS-2016 (Bruker,2016). wR2(int)= 0.0892 before correction
and =0.0517 after correction.
;
_exptl_absorpt_special_details    ? 
_diffrn_ambient_temperature       100(2) 
_diffrn_radiation_wavelength      0.71073 
_diffrn_radiation_type            MoK\a 
_diffrn_source                    'Microfocused Sealed Tube'
_diffrn_measurement_device_type   'Bruker D8 Venture' 
_diffrn_measurement_method        '\f and \w scans' 
_diffrn_detector_area_resol_mean  ? 
_diffrn_reflns_number             137848 
_diffrn_reflns_av_unetI/netI      0.0386 
_diffrn_reflns_av_R_equivalents   0.0734 
_diffrn_reflns_limit_h_min        -15 
_diffrn_reflns_limit_h_max        15 
_diffrn_reflns_limit_k_min        -16 
_diffrn_reflns_limit_k_max        16 
_diffrn_reflns_limit_l_min        -20 
_diffrn_reflns_limit_l_max        20 
_diffrn_reflns_theta_min          2.071 
_diffrn_reflns_theta_max          30.534 
_diffrn_reflns_theta_full         25.242 
_diffrn_measured_fraction_theta_max   0.998 
_diffrn_measured_fraction_theta_full  0.998 
_diffrn_reflns_Laue_measured_fraction_max    0.998 
_diffrn_reflns_Laue_measured_fraction_full   0.998 
_diffrn_reflns_point_group_measured_fraction_max   0.998 
_diffrn_reflns_point_group_measured_fraction_full  0.998 
_reflns_number_total              10144 
_reflns_number_gt                 8958 
_reflns_threshold_expression      'I > 2\s(I)' 
_reflns_Friedel_coverage          0.000 
_reflns_Friedel_fraction_max      . 
_reflns_Friedel_fraction_full     . 
  
_reflns_special_details 
; 
 Reflections were merged by SHELXL according to the crystal 
 class for the calculation of statistics and refinement. 
  
 _reflns_Friedel_fraction is defined as the number of unique 
 Friedel pairs measured divided by the number that would be 
 possible theoretically, ignoring centric projections and 
 systematic absences. 
; 
  _computing_bruker_data_scaling	  'SADABS V2016/2 (Bruker AXS Inc.)'
_computing_cell_refinement	  'APEX4 v2021.10-1 (Bruker AXS)'
_computing_data_collection	  'APEX4 (Bruker AXS)'
_computing_data_reduction	  'SAINT V8.32B (Bruker AXS Inc., 2014)'
_computing_molecular_graphics	  'Bruker SHELXTL'
_computing_publication_material	  'Bruker SHELXTL'
_computing_structure_refinement	  'SHELXL--2014 (Sheldrick 2014)'
_computing_structure_solution 	  'SHELXT--(Sheldrick 2015)'

_refine_special_details           ? 
_refine_ls_structure_factor_coef  Fsqd 
_refine_ls_matrix_type            full 
_refine_ls_weighting_scheme       calc 
_refine_ls_weighting_details 
'w=1/[\s^2^(Fo^2^)+(0.0156P)^2^+2.0177P] where P=(Fo^2^+2Fc^2^)/3' 
_atom_sites_solution_primary      'Dual Space' 
_atom_sites_solution_secondary    ? 
_atom_sites_solution_hydrogens    geom 
_refine_ls_hydrogen_treatment     constr 
_refine_ls_extinction_method      none 
_refine_ls_extinction_coef        . 
_refine_ls_number_reflns          10144 
_refine_ls_number_parameters      380 
_refine_ls_number_restraints      0 
_refine_ls_R_factor_all           0.0382 
_refine_ls_R_factor_gt            0.0294 
_refine_ls_wR_factor_ref          0.0605 
_refine_ls_wR_factor_gt           0.0549 
_refine_ls_goodness_of_fit_ref    1.150 
_refine_ls_restrained_S_all       1.150 
_refine_ls_shift/su_max           0.001 
_refine_ls_shift/su_mean          0.000 
  
loop_ 
 _atom_site_label 
 _atom_site_type_symbol 
 _atom_site_fract_x 
 _atom_site_fract_y 
 _atom_site_fract_z 
 _atom_site_U_iso_or_equiv 
 _atom_site_adp_type 
 _atom_site_occupancy 
 _atom_site_site_symmetry_order 
 _atom_site_calc_flag 
 _atom_site_refinement_flags_posn 
 _atom_site_refinement_flags_adp 
 _atom_site_refinement_flags_occupancy 
 _atom_site_disorder_assembly 
 _atom_site_disorder_group 
Bi1 Bi 0.24295(2) 0.29256(2) 0.38483(2) 0.01928(3) Uani 1 1 d . . . . . 
O1 O 0.3480(2) 0.27960(18) 0.22010(15) 0.0231(4) Uani 1 1 d . . . . . 
O2 O 0.5271(2) 0.26801(17) 0.26957(15) 0.0236(4) Uani 1 1 d . . . . . 
O3 O 0.1052(2) 0.31209(19) 0.54330(16) 0.0279(5) Uani 1 1 d . . . . . 
O4 O 0.3083(2) 0.28735(19) 0.55995(16) 0.0289(5) Uani 1 1 d . . . . . 
C1 C 0.4774(3) 0.2793(2) 0.2025(2) 0.0215(6) Uani 1 1 d . . . . . 
C2 C 0.5642(3) 0.2950(3) 0.0946(2) 0.0247(6) Uani 1 1 d . . . . . 
H2A H 0.504668 0.324377 0.054290 0.030 Uiso 1 1 calc R U . . . 
H2B H 0.609669 0.219333 0.073910 0.030 Uiso 1 1 calc R U . . . 
C3 C 0.6728(3) 0.3781(3) 0.0733(2) 0.0222(6) Uani 1 1 d . . . . . 
H3 H 0.735530 0.344999 0.111178 0.027 Uiso 1 1 calc R U . . . 
C4 C 0.6092(3) 0.4956(3) 0.1069(2) 0.0262(6) Uani 1 1 d . . . . . 
H4A H 0.543160 0.528019 0.072642 0.031 Uiso 1 1 calc R U . . . 
H4B H 0.559224 0.486481 0.178972 0.031 Uiso 1 1 calc R U . . . 
C5 C 0.7161(3) 0.5785(3) 0.0851(2) 0.0287(7) Uani 1 1 d . . . . . 
H5A H 0.777039 0.549999 0.124412 0.034 Uiso 1 1 calc R U . . . 
H5B H 0.670964 0.654514 0.104912 0.034 Uiso 1 1 calc R U . . . 
C6 C 0.8002(3) 0.5911(3) -0.0250(2) 0.0286(7) Uani 1 1 d . . . . . 
H6A H 0.741099 0.627789 -0.063823 0.034 Uiso 1 1 calc R U . . . 
H6B H 0.872720 0.641417 -0.036517 0.034 Uiso 1 1 calc R U . . . 
C7 C 0.8641(3) 0.4746(3) -0.0599(2) 0.0290(7) Uani 1 1 d . . . . . 
H7A H 0.912645 0.484465 -0.132113 0.035 Uiso 1 1 calc R U . . . 
H7B H 0.931363 0.442086 -0.026656 0.035 Uiso 1 1 calc R U . . . 
C8 C 0.7568(3) 0.3915(3) -0.0370(2) 0.0279(7) Uani 1 1 d . . . . . 
H8A H 0.801894 0.315618 -0.057176 0.034 Uiso 1 1 calc R U . . . 
H8B H 0.695441 0.420030 -0.076061 0.034 Uiso 1 1 calc R U . . . 
C9 C 0.1833(3) 0.2969(3) 0.5965(2) 0.0286(7) Uani 1 1 d . . . . . 
C10 C 0.1100(4) 0.2886(3) 0.7081(2) 0.0379(8) Uani 1 1 d . . . . . 
H10A H 0.106155 0.363989 0.730916 0.045 Uiso 1 1 calc R U . . . 
H10B H 0.015377 0.272029 0.721783 0.045 Uiso 1 1 calc R U . . . 
C11 C 0.1757(4) 0.1980(3) 0.7670(2) 0.0308(7) Uani 1 1 d . . . . . 
H11 H 0.269510 0.218759 0.753988 0.037 Uiso 1 1 calc R U . . . 
C12 C 0.1012(4) 0.1987(3) 0.8778(3) 0.0346(7) Uani 1 1 d . . . . . 
H12A H 0.006396 0.181586 0.893047 0.041 Uiso 1 1 calc R U . . . 
H12B H 0.098208 0.276325 0.896331 0.041 Uiso 1 1 calc R U . . . 
C13 C 0.1695(4) 0.1109(4) 0.9397(3) 0.0481(10) Uani 1 1 d . . . . . 
H13A H 0.261717 0.131199 0.929353 0.058 Uiso 1 1 calc R U . . . 
H13B H 0.115885 0.111690 1.010869 0.058 Uiso 1 1 calc R U . . . 
C14 C 0.1791(5) -0.0089(4) 0.9093(3) 0.0562(12) Uani 1 1 d . . . . . 
H14A H 0.226779 -0.064980 0.947406 0.067 Uiso 1 1 calc R U . . . 
H14B H 0.086381 -0.031490 0.925096 0.067 Uiso 1 1 calc R U . . . 
C15 C 0.2550(4) -0.0114(3) 0.7994(3) 0.0492(10) Uani 1 1 d . . . . . 
H15A H 0.350598 0.002894 0.785031 0.059 Uiso 1 1 calc R U . . . 
H15B H 0.255136 -0.088561 0.781075 0.059 Uiso 1 1 calc R U . . . 
C16 C 0.1909(4) 0.0778(3) 0.7378(3) 0.0376(8) Uani 1 1 d . . . . . 
H16A H 0.100064 0.056758 0.744979 0.045 Uiso 1 1 calc R U . . . 
H16B H 0.247517 0.077514 0.667166 0.045 Uiso 1 1 calc R U . . . 
C17 C 0.3178(3) 0.4618(2) 0.3631(2) 0.0217(6) Uani 1 1 d . . . . . 
C18 C 0.2526(3) 0.5485(3) 0.3154(3) 0.0298(7) Uani 1 1 d . . . . . 
H18 H 0.177410 0.534751 0.298087 0.036 Uiso 1 1 calc R U . . . 
C19 C 0.2998(4) 0.6565(3) 0.2933(3) 0.0372(8) Uani 1 1 d . . . . . 
H19 H 0.257041 0.717663 0.260350 0.045 Uiso 1 1 calc R U . . . 
C20 C 0.4090(4) 0.6746(3) 0.3193(3) 0.0341(7) Uani 1 1 d . . . . . 
H20 H 0.440871 0.748460 0.303918 0.041 Uiso 1 1 calc R U . . . 
C21 C 0.4728(3) 0.5869(3) 0.3674(2) 0.0301(7) Uani 1 1 d . . . . . 
H21 H 0.547513 0.600968 0.384993 0.036 Uiso 1 1 calc R U . . . 
C22 C 0.4279(3) 0.4782(3) 0.3900(2) 0.0258(6) Uani 1 1 d . . . . . 
H22 H 0.470963 0.417105 0.422728 0.031 Uiso 1 1 calc R U . . . 
C23 C 0.0519(3) 0.3198(2) 0.3493(2) 0.0206(6) Uani 1 1 d . . . . . 
C24 C 0.0464(3) 0.2733(3) 0.2685(2) 0.0246(6) Uani 1 1 d . . . . . 
H24 H 0.124539 0.231341 0.228238 0.030 Uiso 1 1 calc R U . . . 
C25 C -0.0738(3) 0.2886(3) 0.2469(2) 0.0278(6) Uani 1 1 d . . . . . 
H25 H -0.078459 0.255340 0.192643 0.033 Uiso 1 1 calc R U . . . 
C26 C -0.1872(3) 0.3518(3) 0.3039(2) 0.0274(6) Uani 1 1 d . . . . . 
H26 H -0.269130 0.362456 0.288450 0.033 Uiso 1 1 calc R U . . . 
C27 C -0.1808(3) 0.3992(3) 0.3832(2) 0.0299(7) Uani 1 1 d . . . . . 
H27 H -0.258333 0.443340 0.421818 0.036 Uiso 1 1 calc R U . . . 
C28 C -0.0616(3) 0.3830(3) 0.4072(2) 0.0260(6) Uani 1 1 d . . . . . 
H28 H -0.058087 0.414758 0.462484 0.031 Uiso 1 1 calc R U . . . 
C29 C 0.2831(3) 0.1085(2) 0.4295(2) 0.0221(6) Uani 1 1 d . . . . . 
C30 C 0.1696(3) 0.0543(3) 0.4887(2) 0.0299(7) Uani 1 1 d . . . . . 
H30 H 0.081823 0.095583 0.507152 0.036 Uiso 1 1 calc R U . . . 
C31 C 0.1878(4) -0.0623(3) 0.5203(3) 0.0365(8) Uani 1 1 d . . . . . 
H31 H 0.111946 -0.101466 0.561304 0.044 Uiso 1 1 calc R U . . . 
C32 C 0.3162(4) -0.1209(3) 0.4921(3) 0.0340(8) Uani 1 1 d . . . . . 
H32 H 0.327909 -0.200529 0.513351 0.041 Uiso 1 1 calc R U . . . 
C33 C 0.4270(4) -0.0654(3) 0.4337(3) 0.0316(7) Uani 1 1 d . . . . . 
H33 H 0.514715 -0.106741 0.414920 0.038 Uiso 1 1 calc R U . . . 
C34 C 0.4119(3) 0.0512(3) 0.4017(2) 0.0258(6) Uani 1 1 d . . . . . 
H34 H 0.488375 0.090258 0.361675 0.031 Uiso 1 1 calc R U . . . 
C1S C 0.2657(8) 0.9740(5) 0.2084(5) 0.102(3) Uani 1 1 d . . . . . 
H1A H 0.241503 0.909065 0.259829 0.153 Uiso 1 1 calc R U . . . 
H1B H 0.185136 1.008161 0.191257 0.153 Uiso 1 1 calc R U . . . 
H1C H 0.299940 1.031670 0.233048 0.153 Uiso 1 1 calc R U . . . 
C2S C 0.3750(10) 0.9322(6) 0.1172(6) 0.127(3) Uani 1 1 d . . . . . 
H2C H 0.439669 0.874723 0.139524 0.153 Uiso 1 1 calc R U . . . 
H2D H 0.331291 0.891846 0.082997 0.153 Uiso 1 1 calc R U . . . 
C3S C 0.4500(8) 1.0147(6) 0.0477(5) 0.103(3) Uani 1 1 d . . . . . 
H3A H 0.499165 1.049424 0.081695 0.123 Uiso 1 1 calc R U . . . 
H3B H 0.383377 1.075992 0.032185 0.123 Uiso 1 1 calc R U . . . 
  
loop_ 
 _atom_site_aniso_label 
 _atom_site_aniso_U_11 
 _atom_site_aniso_U_22 
 _atom_site_aniso_U_33 
 _atom_site_aniso_U_23 
 _atom_site_aniso_U_13 
 _atom_site_aniso_U_12 
Bi1 0.01800(5) 0.01987(5) 0.02058(6) -0.00119(4) -0.00801(4) -0.00079(4) 
O1 0.0180(10) 0.0274(11) 0.0235(10) -0.0029(8) -0.0056(8) -0.0043(8) 
O2 0.0231(10) 0.0235(10) 0.0245(11) -0.0003(8) -0.0092(9) -0.0019(8) 
O3 0.0274(11) 0.0315(12) 0.0230(11) -0.0018(9) -0.0093(9) 0.0036(9) 
O4 0.0343(13) 0.0272(11) 0.0313(12) -0.0020(9) -0.0191(10) -0.0027(9) 
C1 0.0213(14) 0.0168(13) 0.0246(14) -0.0014(11) -0.0061(11) -0.0009(10) 
C2 0.0203(14) 0.0281(15) 0.0259(15) -0.0040(12) -0.0068(12) -0.0042(12) 
C3 0.0164(13) 0.0284(15) 0.0221(14) -0.0010(12) -0.0073(11) -0.0026(11) 
C4 0.0223(15) 0.0287(15) 0.0239(15) -0.0016(12) -0.0030(12) -0.0037(12) 
C5 0.0332(17) 0.0278(16) 0.0240(15) -0.0023(12) -0.0058(13) -0.0093(13) 
C6 0.0253(16) 0.0342(17) 0.0245(15) 0.0031(13) -0.0068(13) -0.0082(13) 
C7 0.0188(14) 0.0392(18) 0.0264(16) -0.0040(13) -0.0027(12) -0.0062(13) 
C8 0.0183(14) 0.0395(18) 0.0254(15) -0.0077(13) -0.0044(12) -0.0035(12) 
C9 0.0347(18) 0.0240(15) 0.0279(16) -0.0045(12) -0.0133(14) 0.0042(13) 
C10 0.039(2) 0.046(2) 0.0260(17) -0.0077(15) -0.0129(15) 0.0116(16) 
C11 0.0345(18) 0.0324(17) 0.0235(15) -0.0016(13) -0.0081(13) -0.0023(14) 
C12 0.0336(18) 0.0347(18) 0.0315(18) -0.0038(14) -0.0084(14) 0.0028(14) 
C13 0.045(2) 0.057(3) 0.039(2) 0.0037(18) -0.0152(18) -0.0007(19) 
C14 0.049(3) 0.046(2) 0.051(3) 0.010(2) 0.000(2) 0.0100(19) 
C15 0.048(2) 0.037(2) 0.047(2) 0.0026(17) -0.0035(19) 0.0042(18) 
C16 0.039(2) 0.0348(18) 0.0371(19) -0.0081(15) -0.0100(16) 0.0015(15) 
C17 0.0220(14) 0.0206(13) 0.0228(14) -0.0043(11) -0.0071(11) -0.0014(11) 
C18 0.0280(16) 0.0254(15) 0.0395(18) -0.0020(14) -0.0167(14) -0.0021(12) 
C19 0.039(2) 0.0224(16) 0.053(2) -0.0003(15) -0.0223(18) 0.0002(14) 
C20 0.0381(19) 0.0250(16) 0.0398(19) -0.0095(14) -0.0092(15) -0.0082(14) 
C21 0.0289(16) 0.0359(18) 0.0290(16) -0.0093(14) -0.0092(13) -0.0090(13) 
C22 0.0245(15) 0.0304(16) 0.0235(15) -0.0039(12) -0.0089(12) -0.0022(12) 
C23 0.0179(13) 0.0212(13) 0.0208(14) 0.0027(11) -0.0052(11) -0.0042(10) 
C24 0.0204(14) 0.0288(15) 0.0231(14) -0.0032(12) -0.0052(12) -0.0026(12) 
C25 0.0242(15) 0.0376(17) 0.0238(15) -0.0016(13) -0.0101(12) -0.0059(13) 
C26 0.0192(14) 0.0339(17) 0.0292(16) 0.0049(13) -0.0107(12) -0.0046(12) 
C27 0.0206(15) 0.0323(17) 0.0337(17) -0.0049(14) -0.0080(13) 0.0057(12) 
C28 0.0221(14) 0.0279(15) 0.0273(16) -0.0054(12) -0.0075(12) 0.0004(12) 
C29 0.0256(15) 0.0217(14) 0.0211(14) -0.0007(11) -0.0103(12) -0.0045(11) 
C30 0.0260(16) 0.0318(17) 0.0330(17) -0.0008(13) -0.0107(13) -0.0071(13) 
C31 0.042(2) 0.0313(17) 0.0366(19) 0.0031(15) -0.0106(16) -0.0185(15) 
C32 0.049(2) 0.0185(14) 0.0362(18) 0.0005(13) -0.0166(16) -0.0061(14) 
C33 0.0357(18) 0.0245(15) 0.0363(18) -0.0035(13) -0.0155(15) 0.0005(13) 
C34 0.0259(15) 0.0246(15) 0.0259(15) 0.0017(12) -0.0089(12) -0.0038(12) 
C1S 0.175(8) 0.049(3) 0.116(5) -0.030(3) -0.093(6) 0.017(4) 
C2S 0.202(10) 0.068(4) 0.136(7) 0.010(5) -0.090(7) -0.026(5) 
C3S 0.139(8) 0.071(4) 0.133(6) 0.030(5) -0.100(6) -0.031(5) 
  
_geom_special_details 
; 
 All esds (except the esd in the dihedral angle between two l.s. planes) 
 are estimated using the full covariance matrix.  The cell esds are taken 
 into account individually in the estimation of esds in distances, angles 
 and torsion angles; correlations between esds in cell parameters are only 
 used when they are defined by crystal symmetry.  An approximate (isotropic) 
 treatment of cell esds is used for estimating esds involving l.s. planes. 
; 
  
loop_ 
 _geom_bond_atom_site_label_1 
 _geom_bond_atom_site_label_2 
 _geom_bond_distance 
 _geom_bond_site_symmetry_2 
 _geom_bond_publ_flag 
Bi1 C17 2.198(3) . ? 
Bi1 C29 2.200(3) . ? 
Bi1 C23 2.211(3) . ? 
Bi1 O1 2.276(2) . ? 
Bi1 O3 2.278(2) . ? 
O1 C1 1.296(3) . ? 
O2 C1 1.236(3) . ? 
O3 C9 1.286(4) . ? 
O4 C9 1.233(4) . ? 
C1 C2 1.512(4) . ? 
C2 C3 1.538(4) . ? 
C2 H2A 0.9900 . ? 
C2 H2B 0.9900 . ? 
C3 C4 1.528(4) . ? 
C3 C8 1.532(4) . ? 
C3 H3 1.0000 . ? 
C4 C5 1.520(4) . ? 
C4 H4A 0.9900 . ? 
C4 H4B 0.9900 . ? 
C5 C6 1.528(4) . ? 
C5 H5A 0.9900 . ? 
C5 H5B 0.9900 . ? 
C6 C7 1.524(5) . ? 
C6 H6A 0.9900 . ? 
C6 H6B 0.9900 . ? 
C7 C8 1.523(4) . ? 
C7 H7A 0.9900 . ? 
C7 H7B 0.9900 . ? 
C8 H8A 0.9900 . ? 
C8 H8B 0.9900 . ? 
C9 C10 1.525(5) . ? 
C10 C11 1.506(5) . ? 
C10 H10A 0.9900 . ? 
C10 H10B 0.9900 . ? 
C11 C16 1.518(5) . ? 
C11 C12 1.524(5) . ? 
C11 H11 1.0000 . ? 
C12 C13 1.530(5) . ? 
C12 H12A 0.9900 . ? 
C12 H12B 0.9900 . ? 
C13 C14 1.529(6) . ? 
C13 H13A 0.9900 . ? 
C13 H13B 0.9900 . ? 
C14 C15 1.516(6) . ? 
C14 H14A 0.9900 . ? 
C14 H14B 0.9900 . ? 
C15 C16 1.513(5) . ? 
C15 H15A 0.9900 . ? 
C15 H15B 0.9900 . ? 
C16 H16A 0.9900 . ? 
C16 H16B 0.9900 . ? 
C17 C18 1.381(4) . ? 
C17 C22 1.391(4) . ? 
C18 C19 1.392(5) . ? 
C18 H18 0.9500 . ? 
C19 C20 1.381(5) . ? 
C19 H19 0.9500 . ? 
C20 C21 1.382(5) . ? 
C20 H20 0.9500 . ? 
C21 C22 1.388(4) . ? 
C21 H21 0.9500 . ? 
C22 H22 0.9500 . ? 
C23 C28 1.390(4) . ? 
C23 C24 1.390(4) . ? 
C24 C25 1.386(4) . ? 
C24 H24 0.9500 . ? 
C25 C26 1.384(4) . ? 
C25 H25 0.9500 . ? 
C26 C27 1.379(5) . ? 
C26 H26 0.9500 . ? 
C27 C28 1.394(4) . ? 
C27 H27 0.9500 . ? 
C28 H28 0.9500 . ? 
C29 C34 1.379(4) . ? 
C29 C30 1.386(4) . ? 
C30 C31 1.394(5) . ? 
C30 H30 0.9500 . ? 
C31 C32 1.382(5) . ? 
C31 H31 0.9500 . ? 
C32 C33 1.371(5) . ? 
C32 H32 0.9500 . ? 
C33 C34 1.391(4) . ? 
C33 H33 0.9500 . ? 
C34 H34 0.9500 . ? 
C1S C2S 1.516(11) . ? 
C1S H1A 0.9800 . ? 
C1S H1B 0.9800 . ? 
C1S H1C 0.9800 . ? 
C2S C3S 1.402(10) . ? 
C2S H2C 0.9900 . ? 
C2S H2D 0.9900 . ? 
C3S C3S 1.475(14) 2_675 ? 
C3S H3A 0.9900 . ? 
C3S H3B 0.9900 . ? 
  
loop_ 
 _geom_angle_atom_site_label_1 
 _geom_angle_atom_site_label_2 
 _geom_angle_atom_site_label_3 
 _geom_angle 
 _geom_angle_site_symmetry_1 
 _geom_angle_site_symmetry_3 
 _geom_angle_publ_flag 
C17 Bi1 C29 144.42(11) . . ? 
C17 Bi1 C23 107.02(11) . . ? 
C29 Bi1 C23 108.55(10) . . ? 
C17 Bi1 O1 88.59(9) . . ? 
C29 Bi1 O1 94.78(9) . . ? 
C23 Bi1 O1 85.41(9) . . ? 
C17 Bi1 O3 93.67(9) . . ? 
C29 Bi1 O3 88.79(9) . . ? 
C23 Bi1 O3 85.03(9) . . ? 
O1 Bi1 O3 170.43(7) . . ? 
C1 O1 Bi1 107.24(18) . . ? 
C9 O3 Bi1 106.43(19) . . ? 
O2 C1 O1 122.2(3) . . ? 
O2 C1 C2 121.8(3) . . ? 
O1 C1 C2 116.0(3) . . ? 
C1 C2 C3 113.1(2) . . ? 
C1 C2 H2A 109.0 . . ? 
C3 C2 H2A 109.0 . . ? 
C1 C2 H2B 109.0 . . ? 
C3 C2 H2B 109.0 . . ? 
H2A C2 H2B 107.8 . . ? 
C4 C3 C8 109.9(3) . . ? 
C4 C3 C2 111.6(2) . . ? 
C8 C3 C2 110.9(2) . . ? 
C4 C3 H3 108.1 . . ? 
C8 C3 H3 108.1 . . ? 
C2 C3 H3 108.1 . . ? 
C5 C4 C3 111.7(3) . . ? 
C5 C4 H4A 109.3 . . ? 
C3 C4 H4A 109.3 . . ? 
C5 C4 H4B 109.3 . . ? 
C3 C4 H4B 109.3 . . ? 
H4A C4 H4B 107.9 . . ? 
C4 C5 C6 111.1(3) . . ? 
C4 C5 H5A 109.4 . . ? 
C6 C5 H5A 109.4 . . ? 
C4 C5 H5B 109.4 . . ? 
C6 C5 H5B 109.4 . . ? 
H5A C5 H5B 108.0 . . ? 
C7 C6 C5 110.9(3) . . ? 
C7 C6 H6A 109.4 . . ? 
C5 C6 H6A 109.4 . . ? 
C7 C6 H6B 109.4 . . ? 
C5 C6 H6B 109.4 . . ? 
H6A C6 H6B 108.0 . . ? 
C8 C7 C6 111.3(3) . . ? 
C8 C7 H7A 109.4 . . ? 
C6 C7 H7A 109.4 . . ? 
C8 C7 H7B 109.4 . . ? 
C6 C7 H7B 109.4 . . ? 
H7A C7 H7B 108.0 . . ? 
C7 C8 C3 111.7(3) . . ? 
C7 C8 H8A 109.3 . . ? 
C3 C8 H8A 109.3 . . ? 
C7 C8 H8B 109.3 . . ? 
C3 C8 H8B 109.3 . . ? 
H8A C8 H8B 107.9 . . ? 
O4 C9 O3 122.3(3) . . ? 
O4 C9 C10 122.5(3) . . ? 
O3 C9 C10 115.1(3) . . ? 
C11 C10 C9 114.2(3) . . ? 
C11 C10 H10A 108.7 . . ? 
C9 C10 H10A 108.7 . . ? 
C11 C10 H10B 108.7 . . ? 
C9 C10 H10B 108.7 . . ? 
H10A C10 H10B 107.6 . . ? 
C10 C11 C16 114.2(3) . . ? 
C10 C11 C12 111.2(3) . . ? 
C16 C11 C12 110.3(3) . . ? 
C10 C11 H11 106.9 . . ? 
C16 C11 H11 106.9 . . ? 
C12 C11 H11 106.9 . . ? 
C11 C12 C13 112.3(3) . . ? 
C11 C12 H12A 109.1 . . ? 
C13 C12 H12A 109.1 . . ? 
C11 C12 H12B 109.1 . . ? 
C13 C12 H12B 109.1 . . ? 
H12A C12 H12B 107.9 . . ? 
C14 C13 C12 109.6(3) . . ? 
C14 C13 H13A 109.7 . . ? 
C12 C13 H13A 109.7 . . ? 
C14 C13 H13B 109.7 . . ? 
C12 C13 H13B 109.7 . . ? 
H13A C13 H13B 108.2 . . ? 
C15 C14 C13 111.0(3) . . ? 
C15 C14 H14A 109.4 . . ? 
C13 C14 H14A 109.4 . . ? 
C15 C14 H14B 109.4 . . ? 
C13 C14 H14B 109.4 . . ? 
H14A C14 H14B 108.0 . . ? 
C16 C15 C14 111.6(3) . . ? 
C16 C15 H15A 109.3 . . ? 
C14 C15 H15A 109.3 . . ? 
C16 C15 H15B 109.3 . . ? 
C14 C15 H15B 109.3 . . ? 
H15A C15 H15B 108.0 . . ? 
C15 C16 C11 112.9(3) . . ? 
C15 C16 H16A 109.0 . . ? 
C11 C16 H16A 109.0 . . ? 
C15 C16 H16B 109.0 . . ? 
C11 C16 H16B 109.0 . . ? 
H16A C16 H16B 107.8 . . ? 
C18 C17 C22 122.7(3) . . ? 
C18 C17 Bi1 114.9(2) . . ? 
C22 C17 Bi1 122.3(2) . . ? 
C17 C18 C19 118.3(3) . . ? 
C17 C18 H18 120.9 . . ? 
C19 C18 H18 120.9 . . ? 
C20 C19 C18 119.9(3) . . ? 
C20 C19 H19 120.1 . . ? 
C18 C19 H19 120.1 . . ? 
C19 C20 C21 121.1(3) . . ? 
C19 C20 H20 119.5 . . ? 
C21 C20 H20 119.5 . . ? 
C20 C21 C22 120.2(3) . . ? 
C20 C21 H21 119.9 . . ? 
C22 C21 H21 119.9 . . ? 
C21 C22 C17 117.9(3) . . ? 
C21 C22 H22 121.1 . . ? 
C17 C22 H22 121.1 . . ? 
C28 C23 C24 120.2(3) . . ? 
C28 C23 Bi1 120.4(2) . . ? 
C24 C23 Bi1 119.4(2) . . ? 
C25 C24 C23 119.6(3) . . ? 
C25 C24 H24 120.2 . . ? 
C23 C24 H24 120.2 . . ? 
C26 C25 C24 120.5(3) . . ? 
C26 C25 H25 119.7 . . ? 
C24 C25 H25 119.7 . . ? 
C27 C26 C25 119.7(3) . . ? 
C27 C26 H26 120.1 . . ? 
C25 C26 H26 120.1 . . ? 
C26 C27 C28 120.6(3) . . ? 
C26 C27 H27 119.7 . . ? 
C28 C27 H27 119.7 . . ? 
C23 C28 C27 119.3(3) . . ? 
C23 C28 H28 120.3 . . ? 
C27 C28 H28 120.3 . . ? 
C34 C29 C30 122.3(3) . . ? 
C34 C29 Bi1 122.6(2) . . ? 
C30 C29 Bi1 115.1(2) . . ? 
C29 C30 C31 118.2(3) . . ? 
C29 C30 H30 120.9 . . ? 
C31 C30 H30 120.9 . . ? 
C32 C31 C30 120.0(3) . . ? 
C32 C31 H31 120.0 . . ? 
C30 C31 H31 120.0 . . ? 
C33 C32 C31 120.7(3) . . ? 
C33 C32 H32 119.7 . . ? 
C31 C32 H32 119.7 . . ? 
C32 C33 C34 120.5(3) . . ? 
C32 C33 H33 119.8 . . ? 
C34 C33 H33 119.8 . . ? 
C29 C34 C33 118.3(3) . . ? 
C29 C34 H34 120.8 . . ? 
C33 C34 H34 120.8 . . ? 
C2S C1S H1A 109.5 . . ? 
C2S C1S H1B 109.5 . . ? 
H1A C1S H1B 109.5 . . ? 
C2S C1S H1C 109.5 . . ? 
H1A C1S H1C 109.5 . . ? 
H1B C1S H1C 109.5 . . ? 
C3S C2S C1S 117.4(7) . . ? 
C3S C2S H2C 107.9 . . ? 
C1S C2S H2C 107.9 . . ? 
C3S C2S H2D 107.9 . . ? 
C1S C2S H2D 107.9 . . ? 
H2C C2S H2D 107.2 . . ? 
C2S C3S C3S 122.0(8) . 2_675 ? 
C2S C3S H3A 106.8 . . ? 
C3S C3S H3A 106.8 2_675 . ? 
C2S C3S H3B 106.8 . . ? 
C3S C3S H3B 106.8 2_675 . ? 
H3A C3S H3B 106.7 . . ? 
  
loop_ 
 _geom_torsion_atom_site_label_1 
 _geom_torsion_atom_site_label_2 
 _geom_torsion_atom_site_label_3 
 _geom_torsion_atom_site_label_4 
 _geom_torsion 
 _geom_torsion_site_symmetry_1 
 _geom_torsion_site_symmetry_2 
 _geom_torsion_site_symmetry_3 
 _geom_torsion_site_symmetry_4 
 _geom_torsion_publ_flag 
Bi1 O1 C1 O2 11.0(3) . . . . ? 
Bi1 O1 C1 C2 -168.26(19) . . . . ? 
O2 C1 C2 C3 -42.5(4) . . . . ? 
O1 C1 C2 C3 136.8(3) . . . . ? 
C1 C2 C3 C4 -56.7(3) . . . . ? 
C1 C2 C3 C8 -179.5(2) . . . . ? 
C8 C3 C4 C5 -56.0(3) . . . . ? 
C2 C3 C4 C5 -179.4(3) . . . . ? 
C3 C4 C5 C6 56.5(4) . . . . ? 
C4 C5 C6 C7 -55.5(4) . . . . ? 
C5 C6 C7 C8 55.2(4) . . . . ? 
C6 C7 C8 C3 -55.9(4) . . . . ? 
C4 C3 C8 C7 55.6(3) . . . . ? 
C2 C3 C8 C7 179.4(3) . . . . ? 
Bi1 O3 C9 O4 7.3(4) . . . . ? 
Bi1 O3 C9 C10 -171.3(2) . . . . ? 
O4 C9 C10 C11 -39.4(5) . . . . ? 
O3 C9 C10 C11 139.2(3) . . . . ? 
C9 C10 C11 C16 -57.2(4) . . . . ? 
C9 C10 C11 C12 177.2(3) . . . . ? 
C10 C11 C12 C13 -177.5(3) . . . . ? 
C16 C11 C12 C13 54.7(4) . . . . ? 
C11 C12 C13 C14 -56.9(4) . . . . ? 
C12 C13 C14 C15 56.7(5) . . . . ? 
C13 C14 C15 C16 -55.8(5) . . . . ? 
C14 C15 C16 C11 54.2(5) . . . . ? 
C10 C11 C16 C15 -179.0(3) . . . . ? 
C12 C11 C16 C15 -53.0(4) . . . . ? 
C22 C17 C18 C19 0.2(5) . . . . ? 
Bi1 C17 C18 C19 -176.0(3) . . . . ? 
C17 C18 C19 C20 -0.1(5) . . . . ? 
C18 C19 C20 C21 -0.1(6) . . . . ? 
C19 C20 C21 C22 0.3(5) . . . . ? 
C20 C21 C22 C17 -0.3(5) . . . . ? 
C18 C17 C22 C21 0.0(5) . . . . ? 
Bi1 C17 C22 C21 175.9(2) . . . . ? 
C28 C23 C24 C25 -1.1(4) . . . . ? 
Bi1 C23 C24 C25 178.9(2) . . . . ? 
C23 C24 C25 C26 1.5(5) . . . . ? 
C24 C25 C26 C27 -0.5(5) . . . . ? 
C25 C26 C27 C28 -0.7(5) . . . . ? 
C24 C23 C28 C27 -0.1(5) . . . . ? 
Bi1 C23 C28 C27 179.9(2) . . . . ? 
C26 C27 C28 C23 1.0(5) . . . . ? 
C34 C29 C30 C31 -0.2(5) . . . . ? 
Bi1 C29 C30 C31 -179.6(2) . . . . ? 
C29 C30 C31 C32 -0.4(5) . . . . ? 
C30 C31 C32 C33 0.6(5) . . . . ? 
C31 C32 C33 C34 -0.1(5) . . . . ? 
C30 C29 C34 C33 0.7(5) . . . . ? 
Bi1 C29 C34 C33 180.0(2) . . . . ? 
C32 C33 C34 C29 -0.5(5) . . . . ? 
C1S C2S C3S C3S -174.4(8) . . . 2_675 ? 
  
_refine_diff_density_max    2.780 
_refine_diff_density_min   -1.773 
_refine_diff_density_rms    0.169 
  
_shelx_res_file 
; 
TITL N345.res in P-1 
    N345.res 
    created by SHELXL-2019/1 at 13:02:39 on 31-Aug-2023 
  
CELL  0.71073  10.5312  11.8456  14.4812   81.143   69.798   81.606 
ZERR    2.000   0.0007   0.0007   0.0009    0.002    0.002    0.002 
LATT  1 
SFAC C H BI O 
UNIT 74 96 2 8 
ACTA 
LIST 4 
OMIT 1 0 1 
OMIT 0 -5 1 
OMIT -1 -4 1 
OMIT 0 0 1 
OMIT -1 3 0 
OMIT 1 5 1 
OMIT 0 1 2 
OMIT 0 1 1 
OMIT 0 1 0 
OMIT 0 -1 1 
TEMP -173.150 
L.S. 10 
BOND 
CONF 
HTAB 
BOND $H 
FMAP 2 
PLAN 20 
WGHT    0.015600    2.017700 
FVAR       0.12793 
BI1   3    0.242946    0.292564    0.384833    11.00000    0.01800    0.01987 = 
         0.02058   -0.00119   -0.00801   -0.00079 
O1    4    0.348004    0.279596    0.220103    11.00000    0.01796    0.02743 = 
         0.02350   -0.00292   -0.00561   -0.00428 
O2    4    0.527134    0.268010    0.269569    11.00000    0.02312    0.02347 = 
         0.02451   -0.00034   -0.00923   -0.00185 
O3    4    0.105191    0.312086    0.543302    11.00000    0.02742    0.03152 = 
         0.02300   -0.00177   -0.00925    0.00361 
O4    4    0.308275    0.287352    0.559951    11.00000    0.03432    0.02724 = 
         0.03128   -0.00198   -0.01911   -0.00271 
C1    1    0.477366    0.279277    0.202454    11.00000    0.02125    0.01684 = 
         0.02458   -0.00138   -0.00611   -0.00094 
C2    1    0.564162    0.294973    0.094563    11.00000    0.02027    0.02806 = 
         0.02593   -0.00404   -0.00681   -0.00420 
AFIX  23 
H2A   2    0.504668    0.324377    0.054290    11.00000   -1.20000 
H2B   2    0.609669    0.219333    0.073910    11.00000   -1.20000 
AFIX   0 
C3    1    0.672776    0.378096    0.073292    11.00000    0.01637    0.02837 = 
         0.02211   -0.00099   -0.00725   -0.00264 
AFIX  13 
H3    2    0.735530    0.344999    0.111178    11.00000   -1.20000 
AFIX   0 
  
C4    1    0.609248    0.495620    0.106922    11.00000    0.02233    0.02867 = 
         0.02392   -0.00161   -0.00300   -0.00368 
AFIX  23 
H4A   2    0.543160    0.528019    0.072642    11.00000   -1.20000 
H4B   2    0.559224    0.486481    0.178972    11.00000   -1.20000 
AFIX   0 
  
C5    1    0.716138    0.578494    0.085056    11.00000    0.03323    0.02779 = 
         0.02403   -0.00235   -0.00579   -0.00927 
AFIX  23 
H5A   2    0.777039    0.549999    0.124412    11.00000   -1.20000 
H5B   2    0.670964    0.654514    0.104912    11.00000   -1.20000 
AFIX   0 
C6    1    0.800201    0.591127   -0.024978    11.00000    0.02531    0.03422 = 
         0.02454    0.00307   -0.00678   -0.00824 
AFIX  23 
H6A   2    0.741099    0.627789   -0.063823    11.00000   -1.20000 
H6B   2    0.872720    0.641417   -0.036517    11.00000   -1.20000 
AFIX   0 
C7    1    0.864088    0.474593   -0.059863    11.00000    0.01876    0.03918 = 
         0.02639   -0.00397   -0.00269   -0.00615 
AFIX  23 
H7A   2    0.912645    0.484465   -0.132113    11.00000   -1.20000 
H7B   2    0.931363    0.442086   -0.026656    11.00000   -1.20000 
AFIX   0 
C8    1    0.756770    0.391547   -0.037036    11.00000    0.01831    0.03945 = 
         0.02539   -0.00772   -0.00438   -0.00349 
AFIX  23 
H8A   2    0.801894    0.315618   -0.057176    11.00000   -1.20000 
H8B   2    0.695441    0.420030   -0.076061    11.00000   -1.20000 
AFIX   0 
C9    1    0.183289    0.296862    0.596515    11.00000    0.03468    0.02402 = 
         0.02786   -0.00452   -0.01332    0.00425 
C10   1    0.110043    0.288575    0.708072    11.00000    0.03945    0.04609 = 
         0.02599   -0.00772   -0.01291    0.01160 
AFIX  23 
H10A  2    0.106155    0.363989    0.730916    11.00000   -1.20000 
H10B  2    0.015377    0.272029    0.721783    11.00000   -1.20000 
AFIX   0 
C11   1    0.175703    0.197997    0.767009    11.00000    0.03453    0.03242 = 
         0.02355   -0.00156   -0.00813   -0.00227 
AFIX  13 
H11   2    0.269510    0.218759    0.753988    11.00000   -1.20000 
AFIX   0 
C12   1    0.101219    0.198694    0.877813    11.00000    0.03365    0.03474 = 
         0.03150   -0.00378   -0.00842    0.00276 
AFIX  23 
H12A  2    0.006396    0.181586    0.893047    11.00000   -1.20000 
H12B  2    0.098208    0.276325    0.896331    11.00000   -1.20000 
AFIX   0 
C13   1    0.169493    0.110889    0.939719    11.00000    0.04532    0.05679 = 
         0.03871    0.00373   -0.01515   -0.00072 
AFIX  23 
H13A  2    0.261717    0.131199    0.929353    11.00000   -1.20000 
H13B  2    0.115885    0.111690    1.010869    11.00000   -1.20000 
AFIX   0 
C14   1    0.179068   -0.008870    0.909282    11.00000    0.04887    0.04625 = 
         0.05077    0.00956   -0.00006    0.01001 
AFIX  23 
H14A  2    0.226779   -0.064980    0.947406    11.00000   -1.20000 
H14B  2    0.086381   -0.031490    0.925096    11.00000   -1.20000 
AFIX   0 
C15   1    0.254976   -0.011411    0.799450    11.00000    0.04841    0.03747 = 
         0.04673    0.00263   -0.00351    0.00420 
AFIX  23 
H15A  2    0.350598    0.002894    0.785031    11.00000   -1.20000 
H15B  2    0.255136   -0.088561    0.781075    11.00000   -1.20000 
AFIX   0 
C16   1    0.190875    0.077793    0.737756    11.00000    0.03880    0.03480 = 
         0.03707   -0.00812   -0.01000    0.00147 
AFIX  23 
H16A  2    0.100064    0.056758    0.744979    11.00000   -1.20000 
H16B  2    0.247517    0.077514    0.667166    11.00000   -1.20000 
AFIX   0 
C17   1    0.317761    0.461769    0.363089    11.00000    0.02196    0.02063 = 
         0.02280   -0.00433   -0.00709   -0.00144 
C18   1    0.252566    0.548470    0.315378    11.00000    0.02802    0.02538 = 
         0.03955   -0.00198   -0.01669   -0.00208 
AFIX  43 
H18   2    0.177410    0.534751    0.298087    11.00000   -1.20000 
AFIX   0 
C19   1    0.299838    0.656478    0.293281    11.00000    0.03923    0.02243 = 
         0.05308   -0.00033   -0.02231    0.00018 
AFIX  43 
H19   2    0.257041    0.717663    0.260350    11.00000   -1.20000 
AFIX   0 
C20   1    0.409034    0.674556    0.319301    11.00000    0.03811    0.02503 = 
         0.03982   -0.00948   -0.00916   -0.00816 
AFIX  43 
H20   2    0.440871    0.748460    0.303918    11.00000   -1.20000 
AFIX   0 
C21   1    0.472787    0.586870    0.367371    11.00000    0.02887    0.03587 = 
         0.02903   -0.00932   -0.00918   -0.00895 
AFIX  43 
H21   2    0.547513    0.600968    0.384993    11.00000   -1.20000 
AFIX   0 
C22   1    0.427871    0.478241    0.389961    11.00000    0.02446    0.03041 = 
         0.02354   -0.00388   -0.00889   -0.00225 
AFIX  43 
H22   2    0.470963    0.417105    0.422728    11.00000   -1.20000 
AFIX   0 
C23   1    0.051922    0.319831    0.349325    11.00000    0.01794    0.02125 = 
         0.02077    0.00272   -0.00520   -0.00423 
C24   1    0.046400    0.273314    0.268477    11.00000    0.02038    0.02885 = 
         0.02311   -0.00318   -0.00520   -0.00262 
AFIX  43 
H24   2    0.124539    0.231341    0.228238    11.00000   -1.20000 
AFIX   0 
C25   1   -0.073847    0.288554    0.246935    11.00000    0.02417    0.03759 = 
         0.02382   -0.00161   -0.01015   -0.00586 
AFIX  43 
H25   2   -0.078459    0.255340    0.192643    11.00000   -1.20000 
AFIX   0 
C26   1   -0.187244    0.351783    0.303907    11.00000    0.01917    0.03386 = 
         0.02922    0.00494   -0.01068   -0.00458 
AFIX  43 
H26   2   -0.269130    0.362456    0.288450    11.00000   -1.20000 
AFIX   0 
C27   1   -0.180827    0.399210    0.383193    11.00000    0.02055    0.03234 = 
         0.03373   -0.00486   -0.00796    0.00572 
AFIX  43 
H27   2   -0.258333    0.443340    0.421818    11.00000   -1.20000 
AFIX   0 
C28   1   -0.061649    0.382979    0.407168    11.00000    0.02212    0.02793 = 
         0.02734   -0.00539   -0.00747    0.00041 
AFIX  43 
H28   2   -0.058087    0.414758    0.462484    11.00000   -1.20000 
AFIX   0 
C29   1    0.283125    0.108476    0.429504    11.00000    0.02555    0.02172 = 
         0.02110   -0.00072   -0.01032   -0.00453 
C30   1    0.169614    0.054349    0.488671    11.00000    0.02596    0.03182 = 
         0.03305   -0.00084   -0.01073   -0.00714 
AFIX  43 
H30   2    0.081823    0.095583    0.507152    11.00000   -1.20000 
AFIX   0 
C31   1    0.187844   -0.062279    0.520311    11.00000    0.04209    0.03135 = 
         0.03658    0.00305   -0.01059   -0.01852 
AFIX  43 
H31   2    0.111946   -0.101466    0.561304    11.00000   -1.20000 
AFIX   0 
C32   1    0.316248   -0.120903    0.492076    11.00000    0.04899    0.01853 = 
         0.03618    0.00053   -0.01661   -0.00611 
AFIX  43 
H32   2    0.327909   -0.200529    0.513351    11.00000   -1.20000 
AFIX   0 
C33   1    0.427027   -0.065351    0.433667    11.00000    0.03574    0.02447 = 
         0.03629   -0.00347   -0.01547    0.00052 
AFIX  43 
H33   2    0.514715   -0.106741    0.414920    11.00000   -1.20000 
AFIX   0 
C34   1    0.411910    0.051169    0.401676    11.00000    0.02592    0.02465 = 
         0.02591    0.00170   -0.00893   -0.00384 
AFIX  43 
H34   2    0.488375    0.090258    0.361675    11.00000   -1.20000 
AFIX   0 
C1S   1    0.265736    0.973957    0.208398    11.00000    0.17489    0.04939 = 
         0.11553   -0.03022   -0.09314    0.01711 
AFIX 137 
H1A   2    0.241503    0.909065    0.259829    11.00000   -1.50000 
H1B   2    0.185136    1.008161    0.191257    11.00000   -1.50000 
H1C   2    0.299940    1.031670    0.233048    11.00000   -1.50000 
AFIX   0 
C2S   1    0.374977    0.932157    0.117237    11.00000    0.20242    0.06768 = 
         0.13567    0.00975   -0.09034   -0.02629 
AFIX  23 
H2C   2    0.439669    0.874723    0.139524    11.00000   -1.20000 
H2D   2    0.331291    0.891846    0.082997    11.00000   -1.20000 
AFIX   0 
C3S   1    0.449992    1.014685    0.047720    11.00000    0.13916    0.07126 = 
         0.13334    0.02962   -0.09955   -0.03053 
AFIX  23 
H3A   2    0.499165    1.049424    0.081695    11.00000   -1.20000 
H3B   2    0.383377    1.075992    0.032185    11.00000   -1.20000 
  
AFIX   0 
HKLF 4 
  
  
  
  
REM  N345.res in P-1 
REM wR2 = 0.0605, GooF = S = 1.150, Restrained GooF = 1.150 for all data 
REM R1 = 0.0294 for 8958 Fo > 4sig(Fo) and 0.0382 for all 10144 data 
REM 380 parameters refined using 0 restraints 
  
END 
  
WGHT      0.0156      2.0177 
  
REM No hydrogen bonds found for HTAB generation 
  
REM Highest difference peak  2.780,  deepest hole -1.773,  1-sigma level  0.169 
Q1    1   0.2740  0.1207  0.8442  11.00000  0.05    2.78 
Q2    1   0.2379  0.2513  0.3617  11.00000  0.05    2.34 
Q3    1   0.2539  0.3401  0.4058  11.00000  0.05    1.86 
Q4    1   0.2116  0.2734  0.4188  11.00000  0.05    1.25 
Q5    1   0.2401  0.3237  0.3530  11.00000  0.05    1.16 
Q6    1   0.2793  0.2000  0.4064  11.00000  0.05    1.06 
Q7    1   0.2639  0.0447  0.8507  11.00000  0.05    0.94 
Q8    1   0.2965  0.2787  0.3888  11.00000  0.05    0.94 
Q9    1   0.3368  0.2373  0.3399  11.00000  0.05    0.91 
Q10   1   0.2950  0.2917  0.3021  11.00000  0.05    0.86 
Q11   1   0.1843  0.2197  0.4302  11.00000  0.05    0.85 
Q12   1   0.1884  0.2992  0.4679  11.00000  0.05    0.84 
Q13   1   0.3212  0.3594  0.3430  11.00000  0.05    0.81 
Q14   1   0.2969  0.0626  0.8948  11.00000  0.05    0.81 
Q15   1   0.2018  0.3062  0.6849  11.00000  0.05    0.81 
Q16   1   0.2185  0.2035  0.4313  11.00000  0.05    0.77 
Q17   1   0.3670  0.2970  0.5263  11.00000  0.05    0.75 
Q18   1   0.0416 -0.0060  0.7996  11.00000  0.05    0.75 
Q19   1   0.1662 -0.0355  0.7924  11.00000  0.05    0.74 
Q20   1   0.1170  0.2162  0.7448  11.00000  0.05    0.73 
; 
_shelx_res_checksum   58196 
  
_shelx_hkl_file 
; 
  -1   0   0    4.18    0.96 
  -1   0   0    1.05    2.48 
  -1   0   0    4.48    0.51 
   1   0   0   -0.03    0.18 
   1   0   0    0.01    0.04 
   1   0   0    3.28    3.87 
  -2   0   0  656.07   56.62 
  -2   0   0  651.75   25.04 
   2   0   0  660.75   58.00 
   2   0   0  644.02   24.84 
  -3   0   0   59.64    3.22 
  -3   0   0   59.23    3.52 
  -3   0   0   58.29    3.54 
  -3   0   0   61.18    4.03 
  -3   0   0   59.84    3.66 
  -3   0   0   60.07    2.89 
  -3   0   0   56.35    3.43 
  -3   0   0   82.20    5.18 
  -3   0   0   57.22    3.65 
  -3   0   0   57.48    4.04 
   3   0   0   59.04    2.80 
   3   0   0   60.93    3.71 
   3   0   0   64.42    3.64 
   3   0   0   57.96    3.60 
   3   0   0   64.55    3.58 
   3   0   0   56.43    3.95 
   3   0   0   52.73    3.35 
   3   0   0   57.16    3.86 
   3   0   0   57.56    3.11 
   3   0   0   58.94    4.01 
  -4   0   0  228.57    9.92 
  -4   0   0  233.54   10.01 
  -4   0   0  246.07   10.99 
  -4   0   0  247.37   11.22 
  -4   0   0  253.06   10.39 
  -4   0   0  243.22   10.42 
  -4   0   0  244.87    8.86 
   4   0   0  239.75    9.99 
   4   0   0  230.36   10.10 
   4   0   0  229.41   10.76 
   4   0   0  229.92    9.95 
   4   0   0  232.45   10.26 
  -5   0   0    1.76    0.92 
  -5   0   0    1.27    1.20 
  -5   0   0    1.93    0.87 
  -5   0   0    1.62    1.05 
  -5   0   0    0.78    1.00 
  -5   0   0    2.49    1.27 
  -5   0   0    0.57    0.90 
  -5   0   0    1.69    1.04 
  -5   0   0    1.75    1.35 
  -5   0   0    2.70    1.38 
   5   0   0    0.78    0.73 
   5   0   0    1.23    0.96 
   5   0   0    2.11    1.10 
   5   0   0    0.84    1.02 
   5   0   0    1.98    0.72 
   5   0   0    2.20    1.30 
   5   0   0    2.12    1.25 
   5   0   0    0.82    1.20 
   5   0   0    1.21    0.95 
   5   0   0    1.21    1.22 
   5   0   0    1.65    0.75 
  -6   0   0  152.19    8.66 
  -6   0   0  139.65    8.06 
  -6   0   0  158.41    7.05 
  -6   0   0  159.09    8.64 
  -6   0   0  149.65    8.82 
  -6   0   0  142.20    8.27 
  -6   0   0  157.44    9.68 
  -6   0   0  160.58    9.91 
  -6   0   0  156.26    7.83 
   6   0   0  159.02    8.92 
   6   0   0  152.74    7.44 
   6   0   0  156.17    6.22 
   6   0   0  149.49    9.49 
   6   0   0  153.53    9.49 
   6   0   0  159.03    8.66 
   6   0   0  155.58    8.51 
   6   0   0  150.31    6.62 
   6   0   0  147.83    8.09 
   6   0   0  151.32    8.38 
  -7   0   0    9.31    2.62 
  -7   0   0   10.55    2.54 
  -7   0   0   11.59    3.79 
  -7   0   0    7.85    2.36 
  -7   0   0   11.59    3.13 
  -7   0   0   11.84    3.55 
  -7   0   0   11.93    2.85 
  -7   0   0   14.56    4.06 
   7   0   0   14.97    2.79 
   7   0   0    9.48    2.60 
   7   0   0   10.30    1.71 
   7   0   0    9.57    2.64 
   7   0   0   11.02    2.81 
   7   0   0   11.49    3.04 
   7   0   0   12.65    2.94 
   7   0   0   10.54    3.11 
   7   0   0   11.73    2.07 
   7   0   0    9.51    2.99 
  -8   0   0   36.25    5.24 
  -8   0   0   32.08    5.89 
  -8   0   0   36.99    6.69 
  -8   0   0   39.40    4.57 
  -8   0   0   38.40    6.29 
  -8   0   0   37.75    4.67 
  -8   0   0   33.42    5.27 
  -8   0   0   34.89    6.65 
   8   0   0   40.61    4.71 
   8   0   0   33.41    3.57 
   8   0   0   34.16    5.05 
   8   0   0   35.67    4.27 
   8   0   0   33.46    5.31 
   8   0   0   35.83    2.64 
   8   0   0   37.90    4.81 
   8   0   0   35.19    6.48 
   8   0   0   32.82    2.96 
   8   0   0   35.64    5.45 
  -9   0   0    8.44    2.93 
  -9   0   0    6.91    3.35 
  -9   0   0    7.07    2.97 
  -9   0   0    6.49    2.55 
  -9   0   0    5.78    2.80 
  -9   0   0    5.32    2.35 
  -9   0   0    3.22    2.32 
   9   0   0    4.44    2.23 
   9   0   0    5.13    3.03 
   9   0   0    6.21    2.13 
   9   0   0    4.54    2.35 
   9   0   0    6.98    2.67 
   9   0   0    5.51    1.75 
   9   0   0    5.12    2.53 
   9   0   0    4.62    2.66 
   9   0   0    6.48    1.53 
   9   0   0    4.29    2.97 
 -10   0   0   46.12    7.55 
 -10   0   0   49.09    5.92 
 -10   0   0   37.94    6.43 
 -10   0   0   52.25    8.65 
 -10   0   0   47.74    6.85 
 -10   0   0   45.01    7.22 
 -10   0   0   59.03   10.27 
  10   0   0   52.35    5.82 
  10   0   0   50.34    8.53 
  10   0   0   50.18    4.04 
  10   0   0   44.11    6.58 
  10   0   0   51.00    7.51 
  10   0   0   49.79    4.81 
  10   0   0   43.61    5.70 
  10   0   0   47.51    3.31 
 -11   0   0    5.16    2.50 
 -11   0   0    8.20    3.76 
 -11   0   0    8.11    4.03 
 -11   0   0    7.30    3.36 
 -11   0   0    6.78    3.32 
 -11   0   0    5.98    3.33 
 -11   0   0    6.85    3.16 
 -11   0   0    6.40    3.11 
  11   0   0    6.37    2.54 
  11   0   0    3.66    3.18 
  11   0   0    9.42    3.56 
  11   0   0    5.66    3.22 
  11   0   0    8.72    2.41 
  11   0   0   10.35    3.59 
 -12   0   0   48.38   10.22 
 -12   0   0   33.09    6.85 
 -12   0   0   43.55    8.59 
 -12   0   0   26.54    5.02 
 -12   0   0   32.06    7.65 
 -12   0   0   36.45    6.77 
 -12   0   0   38.05    7.53 
  12   0   0   35.17    3.73 
  12   0   0   29.80    7.11 
  12   0   0   28.76    6.87 
  12   0   0   33.25    6.09 
  12   0   0   37.02    4.64 
 -13   0   0    2.79    2.62 
 -13   0   0    3.59    3.39 
 -13   0   0    2.89    2.83 
 -13   0   0    4.09    4.01 
 -13   0   0    4.56    3.86 
 -13   0   0    4.28    3.33 
 -13   0   0    6.04    3.50 
  13   0   0    5.65    3.49 
  13   0   0    5.99    3.51 
  13   0   0    5.58    2.54 
  13   0   0    4.15    3.56 
  13   0   0    4.67    2.15 
 -14   0   0   21.30    5.92 
 -14   0   0   26.21    6.70 
 -14   0   0   14.74    5.12 
 -14   0   0   22.68    6.75 
 -14   0   0   25.75    5.30 
  14   0   0   27.30    7.40 
  14   0   0   14.50    5.74 
  14   0   0   27.91    7.04 
  14   0   0   22.42    5.73 
  13  -1   0   10.51    5.23 
  13  -1   0    7.96    3.56 
 -13   1   0    6.86    3.22 
 -13   1   0   11.67    4.44 
 -13   1   0   15.06    5.57 
 -13   1   0   12.30    5.28 
 -13   1   0   11.64    4.45 
 -13   1   0    9.46    4.25 
  12  -1   0    7.78    3.53 
  12  -1   0   10.09    4.29 
  12  -1   0   12.99    3.87 
  12  -1   0    8.35    3.97 
 -12   1   0   10.71    4.15 
 -12   1   0   11.93    4.01 
 -12   1   0   11.63    5.46 
 -12   1   0   11.12    4.38 
 -12   1   0    5.79    3.59 
 -12   1   0   14.46    4.17 
  11  -1   0    8.73    2.13 
  11  -1   0   14.85    2.61 
  11  -1   0   13.81    3.64 
  11  -1   0    6.85    3.18 
  11  -1   0   11.74    4.06 
  11  -1   0    9.66    6.05 
 -11   1   0   11.21    5.14 
 -11   1   0    6.09    3.00 
 -11   1   0   13.18    4.40 
 -11   1   0    9.25    4.83 
 -11   1   0    8.57    3.57 
 -11   1   0   13.41    4.40 
 -11   1   0   11.73    3.40 
 -11   1   0    9.38    3.80 
  10  -1   0   28.50    2.93 
  10  -1   0   35.09    6.81 
  10  -1   0   30.30    4.10 
  10  -1   0   33.52    5.59 
  10  -1   0   22.10    2.61 
  10  -1   0   21.64    4.85 
  10  -1   0   20.71    4.68 
  10  -1   0   36.45    7.11 
  10  -1   0   30.60    6.01 
  10  -1   0   35.66    8.19 
 -10   1   0   25.12    5.44 
 -10   1   0   30.36    6.96 
 -10   1   0   29.13    6.16 
 -10   1   0   25.38    5.85 
 -10   1   0   38.00    5.39 
 -10   1   0   39.82    8.98 
 -10   1   0   36.12    6.51 
 -10   1   0   20.21    4.66 
 -10   1   0   27.15    4.99 
   9  -1   0   42.77    3.30 
   9  -1   0   48.26    6.42 
   9  -1   0   43.09    5.11 
   9  -1   0   48.38    6.69 
   9  -1   0   35.00    3.99 
   9  -1   0   43.52    5.33 
   9  -1   0   48.15    4.70 
   9  -1   0   40.80    5.31 
   9  -1   0   44.72    5.52 
   9  -1   0   58.54    8.89 
  -9   1   0   51.52    7.09 
  -9   1   0   42.60    7.08 
  -9   1   0   48.84    5.75 
  -9   1   0   46.59    6.83 
  -9   1   0   44.72    4.58 
  -9   1   0   46.19    5.69 
  -9   1   0   43.23    6.22 
  -9   1   0   48.42    5.60 
   8  -1   0   36.63    5.54 
   8  -1   0   38.49    5.57 
   8  -1   0   35.35    3.90 
   8  -1   0   39.69    4.74 
   8  -1   0   35.68    2.99 
   8  -1   0   38.67    5.77 
   8  -1   0   36.32    4.37 
   8  -1   0   34.68    5.15 
   8  -1   0   37.01    4.87 
  -8   1   0   37.19    5.57 
  -8   1   0   39.85    4.86 
  -8   1   0   34.17    5.92 
  -8   1   0   34.51    5.51 
  -8   1   0   37.46    3.88 
  -8   1   0   42.31    7.39 
  -8   1   0   38.78    5.66 
  -8   1   0   34.96    6.12 
  -8   1   0   40.68    7.43 
   7  -1   0   81.37    7.38 
   7  -1   0   80.46    6.18 
   7  -1   0   80.71    7.13 
   7  -1   0   81.86    6.68 
   7  -1   0   87.65    6.51 
   7  -1   0   81.72    6.39 
   7  -1   0   83.11    5.63 
   7  -1   0   81.04    4.23 
   7  -1   0   75.80    4.38 
  -7   1   0   69.89    6.04 
  -7   1   0   86.44    7.68 
  -7   1   0   75.26    6.34 
  -7   1   0   80.86    5.97 
  -7   1   0   84.26    6.33 
  -7   1   0   79.08    6.33 
  -7   1   0   86.46    7.47 
  -7   1   0   86.23    6.86 
  -7   1   0   77.42    7.18 
   6  -1   0   51.12    4.72 
   6  -1   0   54.28    4.68 
   6  -1   0   53.40    3.30 
   6  -1   0   51.50    4.57 
   6  -1   0   51.76    5.42 
   6  -1   0   54.08    4.92 
   6  -1   0   54.34    3.09 
   6  -1   0   54.15    4.53 
   6  -1   0   51.99    5.11 
   6  -1   0   53.02    4.15 
  -6   1   0   56.67    4.72 
  -6   1   0   60.69    4.97 
  -6   1   0   50.31    4.62 
  -6   1   0   57.60    4.52 
  -6   1   0   53.71    5.43 
  -6   1   0   54.91    5.82 
  -6   1   0   57.92    4.98 
  -6   1   0   55.87    5.69 
   5  -1   0  160.82    6.41 
   5  -1   0  149.74    5.91 
   5  -1   0  141.15    7.21 
   5  -1   0  140.04    7.53 
   5  -1   0  147.73    7.82 
   5  -1   0  151.61    8.02 
   5  -1   0  159.21    7.96 
   5  -1   0  149.72    8.78 
   5  -1   0  146.84    8.11 
   5  -1   0  154.96    9.00 
  -5   1   0  147.83    8.79 
  -5   1   0  152.40    7.95 
  -5   1   0  145.36    7.50 
  -5   1   0  154.66    6.11 
  -5   1   0  142.10    7.65 
  -5   1   0  152.49    8.16 
  -5   1   0  148.46    7.89 
  -5   1   0  145.48    8.13 
  -5   1   0  153.13    9.09 
  -5   1   0  149.75    8.82 
   4  -1   0   16.15    2.92 
   4  -1   0   15.19    2.82 
   4  -1   0   11.37    1.95 
   4  -1   0   13.81    2.13 
   4  -1   0   13.01    2.02 
   4  -1   0   17.44    2.09 
   4  -1   0   15.31    1.86 
   4  -1   0   14.11    2.57 
   4  -1   0   14.67    1.18 
   4  -1   0   15.43    2.42 
  -4   1   0   13.05    1.22 
  -4   1   0   12.30    2.11 
  -4   1   0   11.14    2.02 
  -4   1   0   12.24    2.16 
  -4   1   0   19.10    3.47 
  -4   1   0   14.46    1.92 
  -4   1   0   12.90    2.17 
  -4   1   0   14.20    2.26 
  -4   1   0   19.49    3.43 
   3  -1   0  275.02   46.78 
   3  -1   0  290.62   15.89 
  -3   1   0  308.00   16.55 
  -3   1   0  287.62   46.93 
   2  -1   0  122.84    5.35 
   2  -1   0  136.15    5.70 
   2  -1   0  137.89    5.67 
   2  -1   0  123.56    5.46 
  -2   1   0  133.41    5.70 
  -2   1   0  135.93    5.58 
  -2   1   0  122.97    5.93 
  -2   1   0  128.36    5.48 
  -2   1   0  129.71    5.63 
   1  -1   0  450.92   17.34 
   1  -1   0  496.84   40.07 
  -1   1   0  470.35   17.51 
  -1   1   0  435.89   38.44 
   0  -1   0    4.73    3.33 
   0  -1   0    0.00    0.17 
   0   1   0   -0.11    1.57 
   0   1   0    0.02    0.15 
  -1  -1   0  516.90   18.06 
  -1  -1   0  486.85   36.19 
  -2  -1   0   27.72    1.82 
  -2  -1   0   26.68    1.91 
  -2  -1   0   24.52    2.07 
  -2  -1   0   25.81    2.04 
  -2  -1   0   26.62    1.73 
  -2  -1   0   24.05    1.75 
  -2  -1   0   26.64    1.88 
  -2  -1   0   26.81    1.89 
   2   1   0   26.92    1.92 
   2   1   0   27.60    1.34 
   2   1   0   26.46    2.09 
   2   1   0   26.66    2.10 
   2   1   0   25.85    2.01 
   2   1   0   25.15    1.79 
   2   1   0   24.14    1.64 
   2   1   0   25.76    1.88 
   2   1   0   24.72    1.74 
   2   1   0   26.68    1.88 
  -3  -1   0  186.47    7.85 
  -3  -1   0  203.56    8.23 
  -3  -1   0  179.54    8.37 
  -3  -1   0  195.14    7.45 
   3   1   0  190.20    7.96 
   3   1   0  193.57    7.85 
   3   1   0  199.42    8.13 
  -4  -1   0   31.07    3.27 
  -4  -1   0   30.55    3.17 
  -4  -1   0   31.84    2.85 
  -4  -1   0   28.64    2.68 
  -4  -1   0   34.13    3.05 
  -4  -1   0   30.37    3.14 
  -4  -1   0   31.72    2.41 
  -4  -1   0   33.12    2.75 
  -4  -1   0   31.32    2.83 
   4   1   0   33.26    2.91 
   4   1   0   26.81    2.73 
   4   1   0   32.00    2.17 
   4   1   0   32.01    3.27 
   4   1   0   30.32    2.75 
   4   1   0   30.20    3.16 
   4   1   0   31.53    2.33 
   4   1   0   31.03    2.82 
   4   1   0   36.54    2.87 
   4   1   0   35.10    3.29 
  -5  -1   0   77.17    5.34 
  -5  -1   0   75.22    5.01 
  -5  -1   0   70.49    4.92 
  -5  -1   0   75.37    5.85 
  -5  -1   0   67.95    4.69 
  -5  -1   0   73.60    4.28 
  -5  -1   0   70.83    5.57 
   5   1   0   74.39    5.73 
   5   1   0   70.57    4.88 
   5   1   0   69.45    4.68 
   5   1   0   76.53    4.03 
   5   1   0   66.09    5.28 
   5   1   0   78.78    5.33 
   5   1   0   75.13    5.04 
   5   1   0   73.58    5.02 
   5   1   0   77.30    5.71 
   5   1   0   75.42    4.14 
  -6  -1   0    0.73    1.01 
  -6  -1   0    1.17    0.89 
  -6  -1   0    1.46    1.39 
  -6  -1   0    0.45    1.10 
  -6  -1   0   -0.12    0.82 
  -6  -1   0    1.27    1.14 
  -6  -1   0    0.34    1.11 
  -6  -1   0    0.25    1.03 
  -6  -1   0    0.63    0.95 
   6   1   0    0.86    0.93 
   6   1   0    0.48    0.99 
   6   1   0   -0.08    1.15 
   6   1   0    0.98    1.10 
   6   1   0    1.42    0.93 
   6   1   0    0.20    0.86 
   6   1   0    1.15    0.86 
   6   1   0    0.80    1.24 
   6   1   0    0.56    0.97 
  -7  -1   0  150.51    9.09 
  -7  -1   0  148.06   10.14 
  -7  -1   0  148.69    9.01 
  -7  -1   0  159.62   10.70 
  -7  -1   0  160.91    8.92 
  -7  -1   0  158.51    9.11 
  -7  -1   0  161.36   10.17 
  -7  -1   0  165.75    9.78 
   7   1   0  149.23    8.60 
   7   1   0  154.78    7.37 
   7   1   0  157.29   10.12 
   7   1   0  151.12    9.34 
   7   1   0  157.56    9.16 
   7   1   0  157.76    7.50 
   7   1   0  145.61   10.10 
   7   1   0  153.67    9.04 
   7   1   0  156.78    9.11 
  -8  -1   0    1.28    1.69 
  -8  -1   0    0.04    1.22 
  -8  -1   0    1.41    1.63 
  -8  -1   0    0.92    1.46 
  -8  -1   0    0.74    1.30 
  -8  -1   0    0.77    1.39 
  -8  -1   0    1.29    1.48 
  -8  -1   0   -0.05    1.26 
   8   1   0    1.97    1.67 
   8   1   0    0.56    1.38 
   8   1   0    0.49    1.27 
   8   1   0    1.26    1.57 
   8   1   0    0.97    1.88 
   8   1   0    0.45    0.91 
   8   1   0    1.81    1.85 
   8   1   0    0.16    1.62 
   8   1   0    0.46    0.89 
  -9  -1   0  100.32    8.04 
  -9  -1   0  110.09   10.09 
  -9  -1   0  103.16    8.72 
  -9  -1   0  106.36    8.48 
  -9  -1   0  100.38    8.17 
  -9  -1   0  106.39    7.92 
  -9  -1   0   99.74    8.97 
  -9  -1   0  105.33    9.58 
   9   1   0   90.55    7.68 
   9   1   0   98.17    8.43 
   9   1   0   91.46    5.81 
   9   1   0   99.63    9.45 
   9   1   0   95.51    7.97 
   9   1   0   96.04    7.48 
   9   1   0  105.34    8.29 
   9   1   0  105.06    6.33 
   9   1   0  100.80    9.07 
 -10  -1   0    0.84    1.99 
 -10  -1   0    1.53    2.09 
 -10  -1   0    1.80    3.11 
 -10  -1   0    3.81    2.59 
 -10  -1   0    0.42    1.56 
 -10  -1   0    1.17    2.19 
 -10  -1   0    1.08    2.37 
 -10  -1   0    1.47    2.03 
  10   1   0    0.78    1.28 
  10   1   0    0.87    1.77 
  10   1   0    1.18    2.32 
  10   1   0    3.99    3.19 
  10   1   0    1.20    1.79 
  10   1   0    2.46    1.63 
  10   1   0    1.23    1.89 
 -11  -1   0   74.92   12.98 
 -11  -1   0   52.37    8.26 
 -11  -1   0   51.98    6.40 
 -11  -1   0   51.64    6.70 
 -11  -1   0   44.32    6.67 
 -11  -1   0   44.07    8.02 
 -11  -1   0   53.69    7.73 
  11   1   0   59.81    4.85 
  11   1   0   52.83    4.88 
  11   1   0   51.57    6.47 
  11   1   0   48.96    7.97 
  11   1   0   59.54    7.86 
  11   1   0   46.90    5.98 
 -12  -1   0    2.32    2.99 
 -12  -1   0    1.22    2.26 
 -12  -1   0    2.80    2.79 
 -12  -1   0    1.37    2.67 
 -12  -1   0    1.04    2.33 
  12   1   0    3.42    2.02 
  12   1   0    1.63    1.73 
  12   1   0    0.78    2.77 
  12   1   0    2.66    2.82 
  12   1   0   -0.14    2.05 
 -13  -1   0   20.30    5.90 
 -13  -1   0   28.48    6.28 
 -13  -1   0   27.90    7.51 
 -13  -1   0   30.56    6.49 
 -13  -1   0   31.94    7.23 
 -13  -1   0   37.93    7.70 
 -13  -1   0   31.39    5.66 
  13   1   0   31.86    4.27 
  13   1   0   36.96    5.20 
  13   1   0   30.84    7.07 
  13   1   0   27.23    6.82 
  13   1   0   30.04    6.22 
 -14  -1   0    0.49    2.65 
 -14  -1   0    5.05    3.84 
 -14  -1   0    4.46    3.71 
 -14  -1   0    1.84    3.28 
 -14  -1   0    2.73    3.02 
  14   1   0    2.64    3.13 
  14   1   0    2.29    3.18 
  14   1   0    1.37    1.81 
  14   1   0    1.73    1.91 
  14   1   0    1.30    2.78 
  13  -2   0   15.15    5.39 
  13  -2   0   14.64    4.01 
  13  -2   0   17.77    5.39 
  13  -2   0   16.47    5.26 
 -13   2   0   13.55    4.89 
 -13   2   0   17.54    5.38 
 -13   2   0   15.55    5.38 
 -13   2   0   18.60    5.18 
 -13   2   0   16.36    6.35 
 -13   2   0   13.95    4.10 
  12  -2   0    5.93    3.47 
  12  -2   0    9.16    4.29 
  12  -2   0    7.79    3.64 
  12  -2   0    7.73    4.16 
 -12   2   0    4.28    3.38 
 -12   2   0    5.03    2.86 
 -12   2   0    6.13    4.08 
 -12   2   0    5.66    3.58 
 -12   2   0    7.44    3.79 
 -12   2   0   17.17    5.30 
 -12   2   0    5.43    3.03 
  11  -2   0   27.62    6.38 
  11  -2   0   24.73    4.84 
  11  -2   0   24.77    5.33 
  11  -2   0   21.87    5.49 
  11  -2   0   22.22    6.42 
 -11   2   0   23.08    5.48 
 -11   2   0   28.82    6.47 
 -11   2   0   27.51    5.20 
 -11   2   0   17.09    5.63 
 -11   2   0   16.47    4.33 
 -11   2   0   22.22    4.91 
 -11   2   0   28.87    6.68 
  10  -2   0    9.30    3.15 
  10  -2   0   10.64    4.45 
  10  -2   0    8.38    2.72 
  10  -2   0    7.74    3.54 
  10  -2   0   10.78    3.93 
  10  -2   0    9.13    3.92 
  10  -2   0    7.38    2.89 
  10  -2   0    8.18    3.32 
 -10   2   0    8.27    3.47 
 -10   2   0    5.96    3.35 
 -10   2   0    9.43    3.22 
 -10   2   0   10.71    4.08 
 -10   2   0   10.58    3.87 
 -10   2   0   10.88    5.14 
 -10   2   0   10.22    3.15 
 -10   2   0    7.03    3.04 
 -10   2   0    8.74    3.20 
 -10   2   0   12.78    4.11 
   9  -2   0   76.11    7.12 
   9  -2   0   58.09    7.51 
   9  -2   0   60.69    6.11 
   9  -2   0   62.85    6.32 
   9  -2   0   64.53    5.73 
   9  -2   0   69.50    7.19 
   9  -2   0   64.88    7.45 
   9  -2   0   64.13    6.55 
   9  -2   0   62.60    4.53 
  -9   2   0   66.23    6.83 
  -9   2   0   58.60    5.79 
  -9   2   0   58.07    7.77 
  -9   2   0   64.72    6.76 
  -9   2   0   58.05    6.58 
  -9   2   0   61.84    6.46 
  -9   2   0   70.03    8.02 
  -9   2   0   68.74    5.59 
  -9   2   0   71.79   12.27 
   8  -2   0   23.80    5.22 
   8  -2   0   27.89    4.56 
   8  -2   0   30.96    5.12 
   8  -2   0   26.89    3.64 
   8  -2   0   24.25    5.03 
   8  -2   0   29.15    5.05 
   8  -2   0   22.28    2.61 
   8  -2   0   32.85    5.59 
  -8   2   0   31.57    6.50 
  -8   2   0   27.00    4.86 
  -8   2   0   21.97    4.57 
  -8   2   0   25.49    4.30 
  -8   2   0   33.99    6.41 
  -8   2   0   25.05    4.89 
  -8   2   0   27.66    4.67 
  -8   2   0   30.56    5.07 
  -8   2   0   32.14    5.48 
  -8   2   0   35.27    7.00 
  -8   2   0   24.95    3.89 
   7  -2   0  112.36    9.08 
   7  -2   0  126.94    5.26 
   7  -2   0  119.15    7.41 
   7  -2   0  144.02    8.52 
   7  -2   0  126.62    8.21 
   7  -2   0  121.82    8.22 
   7  -2   0  125.84    9.20 
   7  -2   0  119.89    7.82 
   7  -2   0  124.81    8.58 
  -7   2   0  118.31    8.12 
  -7   2   0  124.69    8.68 
  -7   2   0  121.99    9.31 
  -7   2   0  119.39    8.37 
  -7   2   0  125.17    9.40 
  -7   2   0  123.36    8.27 
  -7   2   0  132.13    7.21 
  -7   2   0  134.99    9.92 
  -7   2   0  124.35    7.99 
   6  -2   0   58.30    4.68 
   6  -2   0   62.72    5.25 
   6  -2   0   58.47    6.14 
   6  -2   0   60.24    3.89 
   6  -2   0   69.10    6.07 
   6  -2   0   58.34    5.80 
   6  -2   0   63.98    3.03 
   6  -2   0   58.21    4.93 
   6  -2   0   64.63    5.23 
   6  -2   0   60.19    5.51 
  -6   2   0   59.72    6.02 
  -6   2   0   64.91    5.20 
  -6   2   0   57.58    5.28 
  -6   2   0   62.17    6.21 
  -6   2   0   63.01    4.62 
  -6   2   0   63.29    5.26 
  -6   2   0   58.59    5.85 
  -6   2   0   63.83    6.05 
  -6   2   0   65.73    5.36 
  -6   2   0   60.23    5.00 
  -6   2   0   58.24    4.28 
   5  -2   0   14.69    2.67 
   5  -2   0   16.40    2.96 
   5  -2   0   17.33    3.43 
   5  -2   0   18.85    3.60 
   5  -2   0   17.97    2.98 
   5  -2   0   14.04    2.54 
   5  -2   0   16.02    2.76 
   5  -2   0   18.10    3.85 
   5  -2   0   21.93    4.17 
  -5   2   0   14.51    2.94 
  -5   2   0   15.12    2.33 
  -5   2   0   17.98    2.87 
  -5   2   0   18.53    3.82 
  -5   2   0   15.28    3.29 
  -5   2   0   18.05    3.01 
  -5   2   0   12.47    2.68 
  -5   2   0   17.21    2.17 
  -5   2   0   14.33    3.19 
  -5   2   0   18.52    3.96 
  -5   2   0   19.97    3.21 
   4  -2   0  174.75    8.23 
   4  -2   0  179.90    9.38 
   4  -2   0  181.92    8.29 
   4  -2   0  174.45    8.95 
   4  -2   0  184.75    8.80 
   4  -2   0  184.08    8.48 
   4  -2   0  181.98    8.39 
   4  -2   0  185.74    9.34 
   4  -2   0  180.95    8.58 
  -4   2   0  178.15    7.69 
  -4   2   0  178.59    8.41 
  -4   2   0  180.81    7.62 
  -4   2   0  177.66    8.71 
  -4   2   0  183.15    8.78 
  -4   2   0  168.39    8.26 
  -4   2   0  173.75    8.44 
  -4   2   0  180.32    9.22 
  -4   2   0  169.77    8.33 
  -4   2   0  175.05    9.38 
   3  -2   0   52.86    3.54 
   3  -2   0   51.00    3.73 
   3  -2   0   55.00    4.11 
   3  -2   0   50.45    3.46 
   3  -2   0   52.44    3.44 
   3  -2   0   52.39    3.52 
   3  -2   0   47.93    3.85 
   3  -2   0   55.16    3.76 
   3  -2   0   55.94    3.70 
  -3   2   0   53.39    3.90 
  -3   2   0   52.07    4.05 
  -3   2   0   53.75    3.75 
  -3   2   0   58.69    3.83 
  -3   2   0   56.01    3.09 
  -3   2   0   51.53    4.09 
  -3   2   0   52.36    3.61 
  -3   2   0   50.35    3.50 
  -3   2   0   51.54    3.57 
  -3   2   0   53.18    3.51 
  -3   2   0   54.02    3.14 
   2  -2   0   87.53    4.58 
   2  -2   0   85.83    4.44 
   2  -2   0   94.27    4.58 
   2  -2   0   97.34    4.73 
   2  -2   0   96.79    4.15 
   2  -2   0   87.34    4.33 
   2  -2   0   88.64    4.57 
   2  -2   0   96.67    5.09 
   2  -2   0   95.41    5.07 
   2  -2   0   88.85    4.89 
  -2   2   0   94.55    5.10 
  -2   2   0   94.09    4.16 
  -2   2   0   90.11    4.56 
  -2   2   0   87.96    4.93 
  -2   2   0   91.75    4.59 
  -2   2   0   95.83    4.74 
  -2   2   0   96.42    4.74 
  -2   2   0   90.32    4.40 
  -2   2   0   89.32    4.47 
  -2   2   0   92.60    4.72 
  -2   2   0   97.50    3.91 
   1  -2   0  100.55    4.61 
   1  -2   0  108.54    4.34 
   1  -2   0  106.39    4.37 
   1  -2   0  102.95    4.43 
   1  -2   0  100.00    4.29 
   1  -2   0  117.09    5.19 
   1  -2   0  108.49    4.48 
  -1   2   0  106.45    4.71 
  -1   2   0  104.97    4.31 
  -1   2   0  107.84    4.94 
  -1   2   0  101.68    4.30 
  -1   2   0  106.94    4.79 
  -1   2   0  106.62    4.48 
   0  -2   0  174.57    8.06 
   0  -2   0  183.49   23.10 
   0   2   0  171.69   22.18 
  -1  -2   0    2.30    0.43 
  -1  -2   0    2.80    0.60 
  -1  -2   0    1.98    0.64 
  -1  -2   0    1.75    0.58 
  -1  -2   0    2.26    0.62 
  -1  -2   0    1.46    0.44 
  -1  -2   0    2.41    0.56 
  -1  -2   0    1.88    0.50 
  -1  -2   0    1.78    0.39 
  -1  -2   0    2.39    0.63 
  -1  -2   0    2.28    0.50 
  -1  -2   0    2.68    0.69 
   1   2   0    2.57    0.54 
   1   2   0    2.01    0.50 
   1   2   0    1.64    0.48 
   1   2   0    0.92    0.45 
   1   2   0    1.74    0.40 
   1   2   0    1.98    0.67 
   1   2   0    1.99    0.49 
   1   2   0    1.82    0.58 
   1   2   0    1.67    0.38 
   1   2   0    1.70    0.51 
  -2  -2   0   45.92    2.90 
  -2  -2   0   47.82    2.58 
  -2  -2   0   47.70    2.73 
  -2  -2   0   45.27    2.75 
  -2  -2   0   46.15    2.77 
  -2  -2   0   47.21    2.69 
  -2  -2   0   45.15    2.58 
  -2  -2   0   45.67    2.36 
  -2  -2   0   43.19    2.50 
   2   2   0   44.46    2.79 
   2   2   0   47.55    2.97 
   2   2   0   41.61    2.48 
   2   2   0   45.60    2.94 
   2   2   0   43.26    2.34 
   2   2   0   44.35    2.65 
   2   2   0   42.41    2.66 
   2   2   0   45.89    2.18 
   2   2   0   46.65    2.69 
   2   2   0   46.69    2.58 
  -3  -2   0   68.33    3.73 
  -3  -2   0   66.10    3.72 
  -3  -2   0   62.44    4.11 
  -3  -2   0   69.97    4.43 
  -3  -2   0   62.04    3.82 
  -3  -2   0   65.92    3.35 
  -3  -2   0   66.61    4.17 
  -3  -2   0   70.01    3.86 
  -3  -2   0   73.14    4.09 
  -3  -2   0   67.77    3.85 
  -3  -2   0   70.51    3.68 
   3   2   0   66.61    3.70 
   3   2   0   70.01    3.90 
   3   2   0   66.02    3.73 
   3   2   0   66.35    4.27 
   3   2   0   70.78    4.02 
   3   2   0   66.71    4.11 
   3   2   0   66.57    4.21 
   3   2   0   66.18    3.66 
   3   2   0   66.95    4.00 
  -4  -2   0  116.93    6.55 
  -4  -2   0  112.70    5.94 
  -4  -2   0  111.89    5.81 
  -4  -2   0  111.64    5.58 
  -4  -2   0  107.37    6.60 
  -4  -2   0  111.35    5.91 
  -4  -2   0  109.07    5.45 
  -4  -2   0  109.87    5.11 
  -4  -2   0  115.25    5.75 
  -4  -2   0  111.25    6.36 
  -4  -2   0  117.39    6.17 
   4   2   0  111.80    6.56 
   4   2   0  115.17    6.12 
   4   2   0  110.88    6.00 
   4   2   0  114.29    5.93 
   4   2   0  103.83    5.66 
   4   2   0  103.76    6.30 
   4   2   0  110.36    6.28 
   4   2   0  106.30    5.41 
   4   2   0  113.43    5.72 
   4   2   0  110.37    4.45 
  -5  -2   0   65.78    4.66 
  -5  -2   0   65.49    4.87 
  -5  -2   0   70.66    4.78 
  -5  -2   0   64.79    5.31 
  -5  -2   0   67.84    5.31 
  -5  -2   0   65.40    5.46 
  -5  -2   0   59.00    4.31 
  -5  -2   0   69.25    4.35 
   5   2   0   68.05    4.66 
   5   2   0   57.94    4.53 
   5   2   0   64.32    4.43 
   5   2   0   61.46    4.71 
   5   2   0   62.25    3.31 
   5   2   0   61.28    5.09 
   5   2   0   64.24    4.64 
   5   2   0   67.84    5.40 
   5   2   0   64.24    4.07 
  -6  -2   0  128.48    7.52 
  -6  -2   0  131.93    7.59 
  -6  -2   0  120.17    8.06 
  -6  -2   0  134.97    7.34 
  -6  -2   0  125.87    8.66 
  -6  -2   0  124.66    7.77 
  -6  -2   0  120.90    7.38 
  -6  -2   0  123.37    8.31 
  -6  -2   0  125.15    6.85 
   6   2   0  128.98    7.18 
   6   2   0  121.17    8.14 
   6   2   0  131.33    7.66 
   6   2   0  134.63    6.61 
   6   2   0  125.86    7.37 
   6   2   0  131.79    7.56 
   6   2   0  119.91    5.67 
   6   2   0  125.25    8.43 
   6   2   0  120.29    7.61 
  -7  -2   0    0.03    0.99 
  -7  -2   0    2.30    1.60 
  -7  -2   0    1.17    1.36 
  -7  -2   0   -1.26    0.98 
  -7  -2   0    1.07    1.38 
  -7  -2   0    0.17    1.45 
  -7  -2   0    1.34    1.37 
  -7  -2   0    0.40    0.95 
   7   2   0    0.68    1.08 
   7   2   0    0.45    0.88 
   7   2   0   -0.21    0.92 
   7   2   0    1.00    1.53 
   7   2   0    0.21    1.17 
   7   2   0    0.14    1.03 
   7   2   0    0.92    1.23 
   7   2   0   -0.10    1.22 
   7   2   0    0.37    0.74 
  -8  -2   0  120.49    8.40 
  -8  -2   0  114.06    9.66 
  -8  -2   0  117.90    7.93 
  -8  -2   0  113.60    8.92 
  -8  -2   0  124.28    8.39 
  -8  -2   0  121.09    8.36 
  -8  -2   0  115.44    9.37 
   8   2   0  122.11    9.63 
   8   2   0  110.85    8.13 
   8   2   0  119.43    9.18 
   8   2   0  125.65    8.40 
   8   2   0  119.72    6.22 
   8   2   0  122.87    6.82 
   8   2   0  118.02    8.24 
   8   2   0  124.42    8.00 
   8   2   0  116.98    8.60 
  -9  -2   0    1.17    1.92 
  -9  -2   0    0.56    1.74 
  -9  -2   0    0.94    2.08 
  -9  -2   0    0.40    1.60 
  -9  -2   0    0.23    1.44 
  -9  -2   0    1.22    1.66 
  -9  -2   0    0.88    1.52 
  -9  -2   0    0.90    1.46 
   9   2   0    1.16    1.70 
   9   2   0    0.07    1.42 
   9   2   0    0.39    1.71 
   9   2   0   -0.17    1.21 
   9   2   0    0.63    1.69 
   9   2   0    0.25    0.70 
   9   2   0   -0.35    1.35 
   9   2   0   -0.41    1.09 
   9   2   0    0.61    1.03 
 -10  -2   0   80.26    7.74 
 -10  -2   0   92.55    9.57 
 -10  -2   0   86.97    7.62 
 -10  -2   0   86.88    9.64 
 -10  -2   0   81.88    8.28 
 -10  -2   0   86.57    8.78 
 -10  -2   0   94.92    8.21 
  10   2   0   87.17    8.07 
  10   2   0   87.04    7.80 
  10   2   0   78.53    7.14 
  10   2   0   91.90    9.09 
  10   2   0   71.30    8.68 
  10   2   0   77.29    8.96 
  10   2   0   86.19    5.60 
  10   2   0   85.35    6.01 
 -11  -2   0    1.03    2.22 
 -11  -2   0   -1.04    4.37 
 -11  -2   0   -0.18    1.73 
 -11  -2   0   -0.22    1.80 
 -11  -2   0    1.68    2.44 
 -11  -2   0    1.91    2.20 
 -11  -2   0    0.36    2.01 
  11   2   0    0.39    1.21 
  11   2   0    0.47    2.22 
  11   2   0   -1.05    1.56 
  11   2   0    2.29    2.35 
  11   2   0    0.46    1.36 
  11   2   0    1.10    1.88 
 -12  -2   0   33.12    6.26 
 -12  -2   0   26.59    5.92 
 -12  -2   0   31.75    6.76 
 -12  -2   0   39.83    9.29 
 -12  -2   0   29.86    6.52 
 -12  -2   0   28.55    6.02 
  12   2   0   29.23    3.61 
  12   2   0   25.89    8.46 
  12   2   0   30.30    6.01 
  12   2   0   27.19    4.56 
  12   2   0   34.62    7.04 
 -13  -2   0   -0.30    2.32 
 -13  -2   0    1.97    2.87 
 -13  -2   0    3.11    3.51 
 -13  -2   0   -1.81    1.92 
 -13  -2   0    2.35    2.87 
  13   2   0    1.77    2.47 
  13   2   0   -0.37    1.66 
  13   2   0    0.39    2.44 
  13   2   0    0.54    1.52 
  13   2   0    1.10    2.43 
 -14  -2   0   27.24    5.89 
 -14  -2   0   17.48    5.49 
 -14  -2   0   25.20    6.25 
 -14  -2   0   22.25    7.79 
 -14  -2   0   25.99    6.57 
  14   2   0   23.12    6.05 
  14   2   0   21.77    7.63 
  14   2   0   22.81    6.65 
  13  -3   0    4.69    2.99 
  13  -3   0    5.25    3.60 
  13  -3   0    5.34    3.15 
  13  -3   0    3.58    3.53 
 -13   3   0    5.71    3.04 
 -13   3   0    2.69    3.44 
 -13   3   0    2.12    3.20 
 -13   3   0    4.38    3.60 
 -13   3   0    9.87    5.65 
  12  -3   0   38.21    7.80 
  12  -3   0   43.49    9.57 
  12  -3   0   41.50    7.19 
  12  -3   0   33.40    5.81 
  12  -3   0   41.41    9.15 
 -12   3   0   41.48    7.56 
 -12   3   0   31.48    7.29 
 -12   3   0   34.55    5.78 
 -12   3   0   29.70    7.52 
 -12   3   0   32.21    7.52 
 -12   3   0   38.00    6.71 
  11  -3   0    4.32    2.82 
  11  -3   0    3.04    2.26 
  11  -3   0    7.70    3.74 
  11  -3   0    7.64    3.54 
  11  -3   0    4.88    2.75 
 -11   3   0    4.59    3.37 
 -11   3   0    9.08    3.98 
 -11   3   0    5.10    2.75 
 -11   3   0    9.47    4.09 
 -11   3   0    5.58    3.44 
 -11   3   0    4.69    2.49 
 -11   3   0    6.51    3.36 
  10  -3   0   62.38    7.44 
  10  -3   0   59.10    6.47 
  10  -3   0   70.25    7.46 
  10  -3   0   58.03    6.05 
  10  -3   0   48.45    8.95 
  10  -3   0   57.22    6.70 
  10  -3   0   52.49    9.20 
  10  -3   0   51.65    6.28 
 -10   3   0   63.47    7.03 
 -10   3   0   60.41    7.27 
 -10   3   0   48.80    9.43 
 -10   3   0   66.40    7.41 
 -10   3   0   72.71   11.93 
 -10   3   0   55.30    5.51 
 -10   3   0   54.38    7.86 
 -10   3   0   59.95    6.10 
   9  -3   0   17.44    3.89 
   9  -3   0   30.54    6.94 
   9  -3   0   22.82    4.15 
   9  -3   0   21.13    5.04 
   9  -3   0   22.56    4.68 
   9  -3   0   24.65    5.45 
   9  -3   0   21.67    6.16 
   9  -3   0   16.08    4.18 
  -9   3   0   19.69    5.16 
  -9   3   0   22.64    6.07 
  -9   3   0   18.47    5.16 
  -9   3   0   15.44    3.88 
  -9   3   0   15.98    3.45 
  -9   3   0   17.73    4.53 
  -9   3   0   16.24    4.47 
  -9   3   0   18.11    3.85 
  -9   3   0   18.75    4.43 
  -9   3   0   16.24    4.09 
   8  -3   0   73.08    6.45 
   8  -3   0   71.28    6.90 
   8  -3   0   75.75    7.93 
   8  -3   0   68.13    7.25 
   8  -3   0   68.09    6.46 
   8  -3   0   69.12    5.94 
   8  -3   0   65.26    6.32 
   8  -3   0   68.52    6.15 
  -8   3   0   63.72    7.24 
  -8   3   0   67.87    6.41 
  -8   3   0   77.43    5.69 
  -8   3   0   58.67    6.07 
  -8   3   0   64.45    7.43 
  -8   3   0   56.88    6.17 
  -8   3   0   73.83    7.10 
  -8   3   0   62.68    7.56 
  -8   3   0   70.40    5.69 
  -8   3   0   69.31    6.56 
  -8   3   0   73.75    7.01 
   7  -3   0   12.74    3.26 
   7  -3   0    8.37    2.87 
   7  -3   0   10.51    3.18 
   7  -3   0    9.51    2.64 
   7  -3   0    7.87    3.06 
   7  -3   0   14.54    2.86 
   7  -3   0   10.14    2.89 
   7  -3   0   10.80    2.94 
   7  -3   0    9.12    2.46 
  -7   3   0    8.24    2.58 
  -7   3   0    9.83    2.47 
  -7   3   0   13.98    3.62 
  -7   3   0   10.01    2.91 
  -7   3   0   10.93    3.75 
  -7   3   0    9.04    2.91 
  -7   3   0   10.28    3.67 
  -7   3   0   10.60    2.90 
  -7   3   0   10.23    2.60 
  -7   3   0   10.35    2.92 
  -7   3   0   17.22    4.80 
   6  -3   0  142.59    8.66 
   6  -3   0  132.20    9.31 
   6  -3   0  133.77    8.21 
   6  -3   0  122.95    7.84 
   6  -3   0  136.43    7.89 
   6  -3   0  135.81    9.14 
   6  -3   0  117.29    6.50 
   6  -3   0  129.96    7.75 
  -6   3   0  126.99    9.30 
  -6   3   0  135.42    7.11 
  -6   3   0  138.20    8.61 
  -6   3   0  128.46    8.03 
  -6   3   0  135.35    8.25 
  -6   3   0  137.86    8.36 
  -6   3   0  120.31    7.84 
  -6   3   0  130.66    8.45 
  -6   3   0  137.30    9.47 
  -6   3   0  130.22    7.09 
   5  -3   0   39.19    3.80 
   5  -3   0   39.86    4.03 
   5  -3   0   35.22    3.58 
   5  -3   0   32.46    3.46 
   5  -3   0   36.45    3.74 
   5  -3   0   37.52    4.37 
   5  -3   0   41.70    4.26 
   5  -3   0   35.56    4.22 
  -5   3   0   41.03    3.89 
  -5   3   0   40.28    4.38 
  -5   3   0   35.88    3.87 
  -5   3   0   40.51    4.09 
  -5   3   0   36.69    4.39 
  -5   3   0   39.46    3.26 
  -5   3   0   36.98    3.14 
  -5   3   0   36.84    3.87 
  -5   3   0   33.91    3.60 
  -5   3   0   42.75    4.69 
  -5   3   0   38.15    3.90 
   4  -3   0   97.31    5.74 
   4  -3   0   96.03    6.14 
   4  -3   0   98.60    6.02 
   4  -3   0   94.00    6.48 
   4  -3   0   96.70    5.72 
   4  -3   0   97.89    6.70 
   4  -3   0   90.24    5.47 
   4  -3   0   93.34    5.70 
   4  -3   0   96.19    6.45 
  -4   3   0   95.95    4.85 
  -4   3   0   96.28    6.28 
  -4   3   0   91.51    6.50 
  -4   3   0   88.11    5.53 
  -4   3   0   89.74    5.79 
  -4   3   0   89.79    6.43 
  -4   3   0   89.40    5.73 
  -4   3   0   92.75    5.92 
  -4   3   0   93.49    6.74 
  -4   3   0   94.22    5.72 
  -4   3   0   91.14    4.98 
   3  -3   0   57.37    4.02 
   3  -3   0   58.13    4.52 
   3  -3   0   54.83    3.71 
   3  -3   0   58.07    4.09 
   3  -3   0   61.91    3.56 
   3  -3   0   61.19    3.99 
   3  -3   0   51.29    4.21 
   3  -3   0   57.59    3.98 
   3  -3   0   62.13    4.06 
   3  -3   0   57.83    4.11 
  -3   3   0   58.62    3.87 
  -3   3   0   60.05    3.22 
  -3   3   0   62.73    3.62 
  -3   3   0   58.90    4.20 
  -3   3   0   56.64    3.93 
  -3   3   0   54.19    4.47 
  -3   3   0   56.82    4.47 
  -3   3   0   58.44    4.11 
  -3   3   0   64.94    4.39 
  -3   3   0   62.46    4.15 
  -3   3   0   59.19    4.16 
   2  -3   0  231.29    8.91 
   2  -3   0  237.70    9.46 
  -2   3   0  221.85    9.84 
  -2   3   0  239.03    9.47 
  -2   3   0  249.89    9.73 
  -1   3   0    0.02    0.06 
  -1   3   0    0.01    0.06 
   0  -3   0  716.36   26.46 
   0  -3   0  738.14   58.57 
   0   3   0  757.05   58.40 
   0   3   0  701.47   26.37 
  -1  -3   0  363.22   15.47 
  -1  -3   0  370.39   39.35 
   1   3   0  384.03   15.74 
   1   3   0  373.37   39.66 
  -2  -3   0   90.62    4.71 
  -2  -3   0   92.34    4.32 
  -2  -3   0   95.37    4.48 
  -2  -3   0   93.59    4.43 
  -2  -3   0   95.54    3.76 
  -2  -3   0   91.88    4.73 
  -2  -3   0   98.09    4.77 
  -2  -3   0   96.47    4.43 
  -2  -3   0  102.50    3.97 
  -2  -3   0   96.55    4.61 
  -2  -3   0   91.52    4.26 
   2   3   0   91.48    4.24 
   2   3   0   91.75    4.65 
   2   3   0   93.88    4.21 
   2   3   0   93.63    4.29 
   2   3   0  100.42    4.96 
   2   3   0   94.91    4.84 
   2   3   0   95.96    4.50 
   2   3   0   97.24    4.52 
  -3  -3   0  189.00    7.20 
  -3  -3   0  185.21    7.52 
  -3  -3   0  181.66    8.15 
  -3  -3   0  186.58    7.98 
  -3  -3   0  189.16    7.92 
  -3  -3   0  192.46    7.95 
  -3  -3   0  184.33    7.71 
   3   3   0   70.13    6.37 
   3   3   0  190.15    7.62 
   3   3   0  290.96   11.04 
   3   3   0  186.41    7.23 
   3   3   0  187.23    7.86 
   3   3   0  178.68    8.38 
  -4  -3   0  186.22    8.66 
  -4  -3   0  180.37    8.94 
  -4  -3   0  183.22    8.15 
  -4  -3   0  190.14    9.37 
  -4  -3   0  181.89    8.36 
  -4  -3   0  195.31    9.50 
  -4  -3   0  186.65    8.09 
  -4  -3   0  187.90    8.60 
  -4  -3   0  182.90    8.86 
   4   3   0  201.84    8.32 
   4   3   0  182.03    8.20 
   4   3   0  188.57    8.46 
   4   3   0  180.80    8.69 
   4   3   0  190.89    8.68 
   4   3   0  180.97    9.08 
   4   3   0  186.13    9.03 
   4   3   0  181.75    8.28 
  -5  -3   0  103.32    7.07 
  -5  -3   0  101.84    6.73 
  -5  -3   0  104.11    6.17 
  -5  -3   0  105.17    6.42 
  -5  -3   0  106.90    6.82 
  -5  -3   0   95.78    6.47 
  -5  -3   0   99.97    6.13 
  -5  -3   0   96.35    5.95 
  -5  -3   0  105.35    6.75 
   5   3   0  104.32    6.41 
   5   3   0  102.41    6.08 
   5   3   0  102.22    6.30 
   5   3   0  103.65    6.78 
   5   3   0  101.04    6.02 
   5   3   0  106.06    5.94 
   5   3   0  106.68    5.82 
   5   3   0  105.25    7.00 
  -6  -3   0   35.68    3.90 
  -6  -3   0   33.60    3.68 
  -6  -3   0   34.50    3.46 
  -6  -3   0   32.92    3.38 
  -6  -3   0   32.41    4.08 
  -6  -3   0   31.05    3.92 
  -6  -3   0   44.22    4.87 
  -6  -3   0   36.48    3.76 
  -6  -3   0   30.26    3.16 
  -6  -3   0   34.70    3.64 
   6   3   0   34.33    3.45 
   6   3   0   36.71    4.26 
   6   3   0   32.70    3.76 
   6   3   0   31.80    3.68 
   6   3   0   33.22    4.27 
   6   3   0   34.72    3.29 
   6   3   0   26.70    3.28 
   6   3   0   34.09    3.56 
  -7  -3   0  132.25    8.19 
  -7  -3   0  127.03    9.40 
  -7  -3   0  125.65    9.00 
  -7  -3   0  135.91    8.23 
  -7  -3   0  126.45    8.00 
  -7  -3   0  119.05    8.60 
  -7  -3   0  127.36    8.46 
  -7  -3   0  127.11    7.65 
   7   3   0  127.97    8.24 
   7   3   0  115.08    7.34 
   7   3   0  120.45    7.81 
   7   3   0  128.33    7.99 
   7   3   0  129.30    5.65 
   7   3   0  125.32    9.14 
   7   3   0  131.60    8.48 
   7   3   0  123.31    7.05 
  -8  -3   0    2.66    1.96 
  -8  -3   0    1.86    3.66 
  -8  -3   0    0.86    1.70 
  -8  -3   0    1.68    1.61 
  -8  -3   0    3.43    2.12 
  -8  -3   0    1.30    1.47 
  -8  -3   0    2.38    1.96 
  -8  -3   0    4.00    2.14 
   8   3   0    1.62    1.31 
   8   3   0    2.23    1.06 
   8   3   0    0.99    2.52 
   8   3   0    2.15    1.56 
   8   3   0    3.16    1.94 
   8   3   0    4.20    2.33 
   8   3   0    3.90    2.28 
   8   3   0    2.42    1.89 
   8   3   0    1.18    1.77 
  -9  -3   0   89.95    7.63 
  -9  -3   0   79.66    8.63 
  -9  -3   0   86.84    8.52 
  -9  -3   0   87.44    7.47 
  -9  -3   0   84.30    8.04 
  -9  -3   0   78.20    7.57 
  -9  -3   0   85.07    8.53 
  -9  -3   0   91.97    7.21 
   9   3   0   84.27    7.48 
   9   3   0   80.95    8.09 
   9   3   0   86.95    8.29 
   9   3   0   87.13    6.10 
   9   3   0   78.21    4.72 
   9   3   0   83.65    7.28 
   9   3   0   86.97    7.90 
   9   3   0   87.31    7.00 
 -10  -3   0    5.41    2.70 
 -10  -3   0    3.78    2.54 
 -10  -3   0    3.77    3.00 
 -10  -3   0    5.20    2.71 
 -10  -3   0    6.05    3.06 
 -10  -3   0    4.26    2.66 
 -10  -3   0    5.93    2.73 
 -10  -3   0    8.23    5.44 
  10   3   0    5.58    3.11 
  10   3   0    5.46    1.66 
  10   3   0    7.11    3.03 
  10   3   0    6.17    3.14 
  10   3   0    5.10    3.03 
  10   3   0    4.45    2.97 
  10   3   0    9.92    2.97 
 -11  -3   0   28.85    6.17 
 -11  -3   0   40.98    8.61 
 -11  -3   0   36.03    6.20 
 -11  -3   0   43.95    7.48 
 -11  -3   0   46.77    8.57 
 -11  -3   0   46.18    7.55 
  11   3   0   39.43    6.78 
  11   3   0   38.23    4.03 
  11   3   0   45.85    6.06 
  11   3   0   41.24    6.32 
  11   3   0   42.53    4.65 
  11   3   0   37.50    6.91 
 -12  -3   0    1.84    2.18 
 -12  -3   0    0.95    3.14 
 -12  -3   0    1.39    2.13 
 -12  -3   0    4.43    2.98 
 -12  -3   0    3.54    2.77 
 -12  -3   0    2.18    2.75 
 -12  -3   0    2.64    2.55 
  12   3   0    2.61    2.32 
  12   3   0    4.54    2.93 
  12   3   0    3.81    2.56 
  12   3   0    1.57    2.62 
 -13  -3   0   22.45    5.50 
 -13  -3   0   28.97    6.50 
 -13  -3   0   26.69    6.72 
 -13  -3   0   35.79    8.90 
 -13  -3   0   20.39    5.49 
  13   3   0   29.63    5.24 
  13   3   0   28.79    6.04 
  13   3   0   19.72    5.26 
  13   3   0   24.20    6.79 
  13   3   0   26.23    6.02 
 -14  -3   0    1.46    2.95 
 -14  -3   0    5.02    3.53 
 -14  -3   0   -0.97    2.44 
 -14  -3   0    4.96    3.31 
  14   3   0    2.06    2.24 
  14   3   0    0.35    2.15 
  14   3   0    2.78    2.82 
  14   3   0    1.31    3.56 
  13  -4   0   21.67    5.08 
  13  -4   0   30.21    7.25 
  13  -4   0   35.71    7.36 
 -13   4   0   28.89    7.04 
 -13   4   0   21.59    9.60 
 -13   4   0   28.09    5.53 
 -13   4   0   32.02    6.14 
 -13   4   0   27.74    8.08 
 -13   4   0   28.62    8.00 
  12  -4   0    0.71    1.99 
  12  -4   0    1.63    2.47 
  12  -4   0    0.72    2.73 
  12  -4   0    0.12    1.86 
  12  -4   0   -0.86    1.74 
 -12   4   0   -0.72    1.84 
 -12   4   0    0.96    2.80 
 -12   4   0    0.03    2.41 
 -12   4   0    0.54    2.06 
 -12   4   0    0.92    2.58 
 -12   4   0    1.93    3.16 
  11  -4   0   35.55    5.87 
  11  -4   0   50.03    8.64 
  11  -4   0   39.44    7.57 
  11  -4   0   46.27    7.23 
  11  -4   0   42.32    9.93 
 -11   4   0   44.22    7.46 
 -11   4   0   39.37    8.65 
 -11   4   0   45.30    8.37 
 -11   4   0   45.56    5.69 
 -11   4   0   33.74    5.60 
  10  -4   0    2.48    3.33 
  10  -4   0    2.21    2.52 
  10  -4   0    2.24    2.59 
  10  -4   0   -0.29    2.25 
  10  -4   0   -0.16    1.63 
  10  -4   0   -0.12    1.71 
  10  -4   0    1.25    2.11 
  10  -4   0    2.29    2.14 
 -10   4   0    2.46    3.97 
 -10   4   0    0.21    1.74 
 -10   4   0    1.97    2.32 
 -10   4   0    2.37    2.57 
 -10   4   0    1.59    2.32 
 -10   4   0    1.60    2.00 
 -10   4   0    3.80    2.68 
 -10   4   0    0.83    2.37 
   9  -4   0  101.67    7.98 
   9  -4   0  105.83   10.46 
   9  -4   0  107.01    8.60 
   9  -4   0   98.10    8.97 
   9  -4   0  105.86    8.30 
   9  -4   0  102.50    9.71 
   9  -4   0  104.82    8.76 
  -9   4   0   92.50    8.46 
  -9   4   0  104.37    7.30 
  -9   4   0   95.02    8.64 
  -9   4   0  110.57    7.62 
  -9   4   0  107.34   10.83 
  -9   4   0  104.47    9.20 
  -9   4   0  110.59    8.93 
  -9   4   0  102.88    8.90 
  -9   4   0  105.51   10.27 
   8  -4   0    3.98    2.26 
   8  -4   0    6.46    2.42 
   8  -4   0    6.34    2.65 
   8  -4   0    6.17    3.44 
   8  -4   0    7.10    2.73 
   8  -4   0    2.93    2.08 
   8  -4   0    5.17    2.40 
   8  -4   0    1.84    1.94 
  -8   4   0    3.32    2.63 
  -8   4   0    3.21    1.88 
  -8   4   0    6.11    3.06 
  -8   4   0    5.15    2.51 
  -8   4   0    6.28    3.51 
  -8   4   0    4.68    2.42 
  -8   4   0    5.14    2.60 
  -8   4   0    3.15    1.91 
  -8   4   0    3.31    2.71 
  -8   4   0    4.98    2.62 
  -8   4   0    4.26    2.48 
   7  -4   0   96.82    7.29 
   7  -4   0   91.95    8.15 
   7  -4   0  103.25    7.28 
   7  -4   0  108.64    7.81 
   7  -4   0   87.63    7.09 
   7  -4   0   89.36    6.94 
   7  -4   0  115.24    9.32 
   7  -4   0   95.15    7.69 
  -7   4   0   95.79    8.66 
  -7   4   0   98.65    7.73 
  -7   4   0   99.31    8.46 
  -7   4   0   98.72    7.86 
  -7   4   0   96.52    7.44 
  -7   4   0   96.53    6.34 
  -7   4   0   90.48    7.57 
  -7   4   0  105.29    9.07 
  -7   4   0   99.99    6.35 
  -7   4   0   95.26    7.39 
  -7   4   0  107.40    7.91 
   6  -4   0    9.95    3.15 
   6  -4   0   10.25    2.79 
   6  -4   0   10.49    2.93 
   6  -4   0   11.77    3.57 
   6  -4   0    9.22    2.49 
   6  -4   0    9.03    2.66 
   6  -4   0    7.58    2.80 
   6  -4   0    7.28    2.31 
  -6   4   0    5.61    2.26 
  -6   4   0    7.79    2.48 
  -6   4   0   10.31    2.75 
  -6   4   0    8.33    2.68 
  -6   4   0    9.91    2.26 
  -6   4   0    5.75    2.35 
  -6   4   0    9.06    2.40 
  -6   4   0    8.03    2.98 
  -6   4   0    8.42    2.57 
  -6   4   0    9.49    2.62 
  -6   4   0    7.56    2.66 
   5  -4   0  128.08    7.54 
   5  -4   0  130.29    7.98 
   5  -4   0  119.60    7.42 
   5  -4   0  120.99    8.29 
   5  -4   0  136.47    7.75 
   5  -4   0  125.56    7.63 
   5  -4   0  122.72    7.76 
   5  -4   0  129.56    7.36 
   5  -4   0  135.30    8.82 
  -5   4   0  126.37    8.77 
  -5   4   0  128.34    9.93 
  -5   4   0  120.40    7.78 
  -5   4   0  127.89    6.74 
  -5   4   0  124.23    7.77 
  -5   4   0  123.33    7.51 
  -5   4   0  121.17    7.36 
  -5   4   0  125.59    6.29 
  -5   4   0  121.09    7.72 
  -5   4   0  120.36    8.09 
  -5   4   0  116.77    7.68 
   4  -4   0   25.23    2.51 
   4  -4   0   20.99    2.71 
   4  -4   0   25.40    2.97 
   4  -4   0   23.92    3.02 
   4  -4   0   23.97    3.01 
   4  -4   0   23.25    3.29 
   4  -4   0   28.61    3.13 
   4  -4   0   22.63    3.26 
  -4   4   0   25.37    3.24 
  -4   4   0   22.50    2.11 
  -4   4   0   24.34    3.04 
  -4   4   0   24.63    4.07 
  -4   4   0   25.97    2.90 
  -4   4   0   22.43    2.46 
  -4   4   0   24.41    2.97 
  -4   4   0   22.73    3.29 
  -4   4   0   22.85    3.36 
  -4   4   0   25.82    3.61 
   3  -4   0  184.99    8.81 
   3  -4   0  194.65    8.65 
   3  -4   0  203.50    8.36 
   3  -4   0  192.13    7.35 
   3  -4   0  179.71    8.81 
   3  -4   0  189.58    9.05 
   3  -4   0  195.02    9.16 
   3  -4   0  193.80    8.78 
   3  -4   0  198.52    9.83 
   3  -4   0  176.87    9.33 
   3  -4   0  190.47    8.86 
  -3   4   0  193.75    9.92 
  -3   4   0  194.24    9.36 
  -3   4   0  187.86    8.96 
  -3   4   0  183.34    8.54 
  -3   4   0  195.04    9.75 
  -3   4   0  195.13    9.17 
  -3   4   0  196.69    8.33 
  -3   4   0  191.82    8.81 
   2  -4   0    5.22    1.02 
   2  -4   0    5.04    1.35 
   2  -4   0    3.30    1.27 
   2  -4   0    2.90    0.97 
   2  -4   0    5.42    1.45 
   2  -4   0    3.40    1.38 
   2  -4   0    4.94    1.30 
   2  -4   0    4.98    1.29 
   2  -4   0    3.69    1.16 
   2  -4   0    4.16    1.16 
   2  -4   0    4.28    1.44 
  -2   4   0    4.67    1.27 
  -2   4   0    5.73    1.55 
  -2   4   0    3.94    1.50 
  -2   4   0    3.63    1.07 
  -2   4   0    6.34    1.51 
  -2   4   0    5.27    1.32 
  -2   4   0    5.51    1.65 
  -2   4   0    4.37    1.33 
  -2   4   0    5.05    1.03 
  -2   4   0    6.07    1.35 
  -2   4   0    5.67    1.47 
  -2   4   0    5.44    0.91 
  -2   4   0    6.58    1.47 
   1  -4   0  167.47    7.17 
   1  -4   0  158.02    7.42 
   1  -4   0  165.24    7.11 
   1  -4   0  178.30    7.98 
   1  -4   0  165.79    8.07 
   1  -4   0  163.15    6.94 
   1  -4   0  159.77    7.56 
   1  -4   0  181.85    7.30 
  -1   4   0  165.10    6.85 
  -1   4   0  172.27    7.32 
  -1   4   0  169.37    7.80 
  -1   4   0  168.48    7.10 
  -1   4   0  167.40    6.84 
  -1   4   0  169.30    6.51 
  -1   4   0  161.29    7.47 
  -1   4   0  166.46    7.16 
  -1   4   0  170.49    7.65 
   0  -4   0  139.75    6.07 
   0  -4   0  134.42    5.87 
   0  -4   0  131.81    6.27 
   0  -4   0  140.97    6.12 
   0  -4   0  135.63    6.59 
   0  -4   0  138.56    6.10 
   0  -4   0  119.52    5.92 
   0  -4   0  144.39    6.25 
   0  -4   0  129.61    5.68 
   0  -4   0  136.30    5.91 
   0  -4   0  137.97    5.76 
   0   4   0  133.12    5.64 
   0   4   0  241.55    8.98 
   0   4   0  134.12    5.76 
   0   4   0  136.36    6.24 
   0   4   0  140.68    6.25 
   0   4   0  136.20    6.23 
   0   4   0  136.69    5.89 
   0   4   0  131.90    5.80 
  -1  -4   0  325.12   41.91 
  -1  -4   0  329.65   15.26 
   1   4   0  339.66   42.82 
   1   4   0  337.04   15.45 
  -2  -4   0   59.96    3.44 
  -2  -4   0   62.39    3.30 
  -2  -4   0   55.01    3.67 
  -2  -4   0   59.33    3.55 
  -2  -4   0   57.59    2.86 
  -2  -4   0   62.42    3.83 
  -2  -4   0   52.58    3.15 
  -2  -4   0   59.46    2.77 
  -2  -4   0   60.28    3.79 
  -2  -4   0   57.21    4.42 
  -2  -4   0   59.89    2.90 
  -2  -4   0   60.94    3.07 
  -2  -4   0   59.20    3.38 
  -2  -4   0   59.05    3.50 
   2   4   0   55.01    3.18 
   2   4   0   58.77    3.11 
   2   4   0   57.17    3.70 
   2   4   0   57.02    2.84 
   2   4   0   55.24    3.50 
   2   4   0   59.54    3.82 
   2   4   0   57.56    3.38 
   2   4   0   56.11    3.22 
  -3  -4   0  107.64    5.41 
  -3  -4   0  113.22    4.22 
  -3  -4   0  105.95    6.06 
  -3  -4   0  110.01    5.28 
  -3  -4   0  109.64    5.93 
  -3  -4   0  102.74    5.69 
  -3  -4   0  108.28    5.43 
  -3  -4   0  114.95    5.93 
  -3  -4   0  104.87    5.36 
  -3  -4   0  113.52    6.23 
   3   4   0  108.26    6.02 
   3   4   0  108.27    4.42 
   3   4   0  104.67    5.46 
   3   4   0   99.06    5.54 
   3   4   0  100.82    5.82 
   3   4   0  101.84    5.17 
   3   4   0  106.73    5.42 
   3   4   0   99.07    5.15 
   3   4   0  104.91    5.06 
  -4  -4   0   21.66    2.73 
  -4  -4   0   25.15    2.78 
  -4  -4   0   23.21    2.52 
  -4  -4   0   23.85    2.67 
  -4  -4   0   27.00    2.87 
  -4  -4   0   25.85    3.10 
  -4  -4   0   24.67    2.58 
  -4  -4   0   24.08    2.45 
  -4  -4   0   27.84    2.58 
   4   4   0   24.24    2.53 
   4   4   0   24.06    2.52 
   4   4   0   23.24    2.37 
   4   4   0   23.05    2.95 
   4   4   0   23.93    1.92 
   4   4   0   19.14    2.30 
   4   4   0   23.71    2.59 
   4   4   0   26.60    3.03 
  -5  -4   0   77.08    5.41 
  -5  -4   0   78.53    5.26 
  -5  -4   0   77.35    5.01 
  -5  -4   0   80.23    5.79 
  -5  -4   0   76.13    4.95 
  -5  -4   0   89.69    5.79 
  -5  -4   0   81.74    5.33 
  -5  -4   0   71.39    5.16 
  -5  -4   0   81.24    5.80 
  -5  -4   0   83.48    6.30 
   5   4   0   79.62    5.47 
   5   4   0   76.18    5.11 
   5   4   0   82.32    4.44 
   5   4   0   89.34    5.51 
   5   4   0   77.34    5.85 
   5   4   0   78.04    5.19 
   5   4   0   75.98    4.93 
   5   4   0   80.65    5.75 
  -6  -4   0   94.26    6.41 
  -6  -4   0   93.02    7.34 
  -6  -4   0   91.74    6.54 
  -6  -4   0   95.65    6.98 
  -6  -4   0   90.14    6.74 
  -6  -4   0   92.62    5.95 
  -6  -4   0   95.16    6.30 
  -6  -4   0   87.32    6.08 
   6   4   0   93.01    6.18 
   6   4   0   94.54    6.82 
   6   4   0   97.31    6.01 
   6   4   0   90.94    7.09 
   6   4   0   95.35    6.74 
   6   4   0   92.80    5.94 
   6   4   0   92.33    6.91 
   6   4   0   85.37    5.14 
   6   4   0   85.53    6.30 
  -7  -4   0   62.35    6.09 
  -7  -4   0   56.98    5.19 
  -7  -4   0   51.54    5.07 
  -7  -4   0   60.31    4.99 
  -7  -4   0   56.32    5.68 
  -7  -4   0   58.94    5.55 
  -7  -4   0   53.62    6.07 
  -7  -4   0   54.77    5.05 
   7   4   0   54.91    5.04 
   7   4   0   53.64    5.82 
   7   4   0   56.33    4.67 
   7   4   0   59.50    4.94 
   7   4   0   62.41    5.34 
   7   4   0   59.79    5.58 
   7   4   0   51.32    5.15 
   7   4   0   60.58    6.00 
  -8  -4   0   77.82    7.26 
  -8  -4   0   71.23    7.28 
  -8  -4   0   76.93    7.85 
  -8  -4   0   77.87    6.17 
  -8  -4   0   81.96    6.66 
  -8  -4   0   81.47    7.08 
  -8  -4   0   79.87    6.65 
  -8  -4   0   79.08    6.66 
   8   4   0   77.76    6.87 
   8   4   0   77.92    6.59 
   8   4   0   71.95    9.40 
   8   4   0   78.09    6.86 
   8   4   0   73.48    5.67 
   8   4   0   76.46    7.28 
   8   4   0   73.82    6.31 
   8   4   0   86.13    6.38 
  -9  -4   0   48.02    6.10 
  -9  -4   0   44.24    6.52 
  -9  -4   0   41.82    5.27 
  -9  -4   0   45.62    5.48 
  -9  -4   0   47.54    5.93 
  -9  -4   0   47.22    6.35 
  -9  -4   0   39.15    5.03 
  -9  -4   0   43.30    5.00 
   9   4   0   45.07    5.00 
   9   4   0   47.23    5.48 
   9   4   0   38.93    4.97 
   9   4   0   42.58    5.93 
   9   4   0   45.69    5.68 
   9   4   0   43.78    4.50 
 -10  -4   0   41.78    6.24 
 -10  -4   0   32.06    6.89 
 -10  -4   0   45.53    7.04 
 -10  -4   0   35.43    6.34 
 -10  -4   0   60.29    8.82 
 -10  -4   0   37.85    7.11 
  10   4   0   41.00    5.12 
  10   4   0   42.04    9.79 
  10   4   0   41.35    6.51 
  10   4   0   44.35    4.73 
  10   4   0   42.93    6.84 
  10   4   0   39.30    6.72 
 -11  -4   0    7.74    4.05 
 -11  -4   0    8.86    3.75 
 -11  -4   0   12.92    3.96 
 -11  -4   0   14.56    4.73 
 -11  -4   0    8.65    3.59 
 -11  -4   0   11.72    4.49 
  11   4   0    9.51    3.88 
  11   4   0   11.29    3.12 
  11   4   0    9.49    3.52 
  11   4   0    8.47    4.27 
 -12  -4   0   30.50    8.38 
 -12  -4   0   28.32    6.63 
 -12  -4   0   29.55    6.92 
 -12  -4   0   30.84    6.04 
 -12  -4   0   33.16    6.99 
 -12  -4   0   28.93    6.35 
 -12  -4   0   34.46    7.25 
  12   4   0   33.22    7.82 
  12   4   0   33.86    5.54 
  12   4   0   36.21    6.26 
  12   4   0   25.62    5.46 
  12   4   0   31.26    6.65 
 -13  -4   0   13.34    5.37 
 -13  -4   0   11.98    4.41 
 -13  -4   0    5.25    3.55 
 -13  -4   0   11.11    4.51 
 -13  -4   0    4.44    3.37 
  13   4   0    9.32    3.92 
  13   4   0    6.60    2.83 
  13   4   0    9.25    4.57 
  13   4   0   12.13    5.24 
  13   4   0    3.77    2.73 
  13   4   0    3.61    2.73 
  12  -5   0   25.52    6.51 
  12  -5   0   18.50    6.20 
  12  -5   0   26.14    7.37 
  12  -5   0   21.24    5.10 
  12  -5   0   26.02    5.92 
 -12   5   0   15.66    6.27 
 -12   5   0   21.32    4.83 
 -12   5   0   24.90    6.35 
 -12   5   0   28.19    7.40 
 -12   5   0   20.14    4.79 
  11  -5   0    2.78    2.58 
  11  -5   0    6.70    3.23 
  11  -5   0    8.34    4.50 
  11  -5   0    0.22    2.30 
  11  -5   0    2.99    2.81 
 -11   5   0    7.78    3.23 
 -11   5   0    2.94    3.22 
 -11   5   0    2.00    3.40 
 -11   5   0   -0.37    2.33 
 -11   5   0    4.22    3.14 
 -11   5   0    5.25    3.51 
  10  -5   0   46.00    8.24 
  10  -5   0   57.17    8.55 
  10  -5   0   56.59    9.98 
  10  -5   0   55.30    9.04 
  10  -5   0   50.25    6.69 
  10  -5   0   51.47    6.52 
  10  -5   0   46.31    5.96 
 -10   5   0   49.50    8.33 
 -10   5   0   45.46    7.35 
 -10   5   0   38.04    7.37 
 -10   5   0   55.19    5.71 
 -10   5   0   55.39    7.30 
 -10   5   0   58.79    9.53 
 -10   5   0   47.30    5.33 
 -10   5   0   56.13    7.12 
   9  -5   0    7.65    3.12 
   9  -5   0    8.21    3.82 
   9  -5   0   13.68    4.00 
   9  -5   0    5.18    2.62 
   9  -5   0    8.90    3.43 
   9  -5   0    8.75    3.47 
   9  -5   0   10.88    3.78 
  -9   5   0   10.80    4.66 
  -9   5   0    9.85    3.68 
  -9   5   0    9.83    3.34 
  -9   5   0    7.92    3.50 
  -9   5   0    6.19    3.30 
  -9   5   0    8.84    3.90 
  -9   5   0   10.33    2.89 
  -9   5   0    9.99    3.56 
  -9   5   0   13.27    4.01 
   8  -5   0   63.16    6.37 
   8  -5   0   65.20    6.16 
   8  -5   0   64.51    6.79 
   8  -5   0   55.48    5.98 
   8  -5   0   64.69    7.71 
   8  -5   0   76.24    7.33 
   8  -5   0   58.40    5.96 
   8  -5   0   64.21    7.39 
  -8   5   0   56.96    6.49 
  -8   5   0   72.91    7.19 
  -8   5   0   61.50    6.66 
  -8   5   0   60.79    5.33 
  -8   5   0   56.37    6.25 
  -8   5   0   63.20    7.75 
  -8   5   0   62.21    6.45 
  -8   5   0    4.77    3.08 
  -8   5   0   57.69    7.10 
  -8   5   0   62.43    7.51 
  -8   5   0   64.72    5.15 
   7  -5   0    1.59    1.97 
   7  -5   0    3.37    2.34 
   7  -5   0    2.60    1.98 
   7  -5   0    3.35    1.96 
   7  -5   0    3.25    2.01 
   7  -5   0    3.19    1.88 
   7  -5   0    4.82    2.36 
   7  -5   0    4.92    2.49 
  -7   5   0    1.24    1.80 
  -7   5   0    4.21    2.60 
  -7   5   0    2.68    1.74 
  -7   5   0    1.88    2.04 
  -7   5   0    0.58    0.89 
  -7   5   0    3.32    2.02 
  -7   5   0    3.78    2.14 
  -7   5   0    3.64    1.69 
  -7   5   0    4.64    2.22 
  -7   5   0    2.46    1.97 
   6  -5   0  132.97    8.56 
   6  -5   0  140.01    8.46 
   6  -5   0  131.43    8.68 
   6  -5   0  133.96    9.67 
   6  -5   0  148.32   10.31 
   6  -5   0  144.71    8.87 
   6  -5   0  134.97    8.66 
   6  -5   0  139.40    9.14 
  -6   5   0  134.50    9.42 
  -6   5   0  149.47    7.18 
  -6   5   0  133.46    8.62 
  -6   5   0  132.03   10.02 
  -6   5   0  143.05    9.39 
  -6   5   0  129.74    8.56 
  -6   5   0  124.63    9.67 
  -6   5   0  147.73    7.94 
  -6   5   0  138.29    9.12 
  -6   5   0  133.69    9.06 
   5  -5   0    0.66    1.20 
   5  -5   0   -0.02    1.07 
   5  -5   0    0.46    1.14 
   5  -5   0    0.97    1.32 
   5  -5   0    0.48    0.74 
   5  -5   0    0.24    1.13 
   5  -5   0    0.00    0.90 
   5  -5   0    0.32    1.02 
   5  -5   0   -0.20    0.83 
  -5   5   0    1.01    1.16 
  -5   5   0    0.14    0.82 
  -5   5   0   -0.05    1.08 
  -5   5   0   -0.02    1.00 
  -5   5   0   -0.29    1.09 
  -5   5   0    1.02    1.26 
  -5   5   0    0.33    1.39 
  -5   5   0    0.72    1.10 
  -5   5   0   -0.08    1.16 
  -5   5   0    0.20    0.88 
   4  -5   0   83.71    5.86 
   4  -5   0   86.40    5.20 
   4  -5   0   77.74    5.63 
   4  -5   0   79.10    6.45 
   4  -5   0   86.79    5.80 
   4  -5   0   86.16    5.60 
   4  -5   0   81.32    5.92 
   4  -5   0   89.85    6.13 
   4  -5   0   92.10    6.74 
  -4   5   0   82.84    6.52 
  -4   5   0   84.07    5.81 
  -4   5   0   86.74    6.83 
  -4   5   0   84.13    5.25 
  -4   5   0   76.28    5.68 
  -4   5   0   76.68    5.82 
  -4   5   0   82.25    5.61 
  -4   5   0   83.64    4.36 
  -4   5   0   83.91    5.98 
  -4   5   0   84.63    6.25 
   3  -5   0    8.32    1.92 
   3  -5   0   14.58    2.58 
   3  -5   0    9.37    2.63 
   3  -5   0    9.77    2.38 
   3  -5   0    8.55    2.49 
   3  -5   0    9.19    1.28 
   3  -5   0    8.74    2.05 
   3  -5   0    9.03    2.08 
   3  -5   0    9.66    1.96 
   3  -5   0   11.04    2.35 
   3  -5   0    8.16    1.95 
  -3   5   0    6.43    1.91 
  -3   5   0    8.53    2.46 
  -3   5   0   10.05    2.21 
  -3   5   0   11.44    2.52 
  -3   5   0   10.31    2.13 
  -3   5   0    9.71    1.32 
  -3   5   0    9.26    2.45 
  -3   5   0    7.15    1.86 
  -3   5   0    9.05    2.25 
  -3   5   0   13.28    2.50 
  -3   5   0    9.73    2.18 
  -3   5   0   14.86    2.41 
   2  -5   0   81.89    4.79 
   2  -5   0   83.96    4.04 
   2  -5   0   76.78    4.67 
   2  -5   0   79.34    5.06 
   2  -5   0   75.67    4.43 
   2  -5   0   86.67    5.01 
   2  -5   0   92.46    5.91 
   2  -5   0   81.50    4.99 
   2  -5   0   81.40    5.48 
  -2   5   0   80.92    4.70 
  -2   5   0   79.76    4.87 
  -2   5   0   82.71    5.47 
  -2   5   0   83.42    4.89 
  -2   5   0   83.67    5.12 
  -2   5   0   70.08    4.61 
  -2   5   0   83.25    5.74 
  -2   5   0   79.92    4.01 
  -2   5   0   82.82    5.46 
  -2   5   0   87.73    5.04 
  -2   5   0   80.13    4.53 
  -2   5   0   81.19    4.62 
  -2   5   0   85.42    3.93 
   1  -5   0   48.61    3.71 
   1  -5   0   55.60    3.69 
   1  -5   0   52.78    4.14 
   1  -5   0   52.53    3.78 
   1  -5   0   51.14    3.49 
   1  -5   0   48.97    3.32 
   1  -5   0   58.44    3.31 
   1  -5   0   50.05    3.88 
   1  -5   0   53.77    2.86 
   1  -5   0   49.95    3.57 
  -1   5   0   46.41    3.48 
  -1   5   0   51.91    3.91 
  -1   5   0   50.40    3.78 
  -1   5   0   52.98    3.33 
  -1   5   0   49.06    3.39 
  -1   5   0   50.89    4.05 
  -1   5   0   53.03    2.90 
  -1   5   0   52.21    3.14 
  -1   5   0   45.61    3.45 
  -1   5   0   54.24    3.41 
   0  -5   0  512.86   60.66 
   0  -5   0  511.94   22.60 
   0   5   0  555.12   62.45 
   0   5   0  504.62   22.55 
  -1  -5   0   19.94    2.12 
  -1  -5   0   22.19    1.63 
  -1  -5   0   22.37    2.16 
  -1  -5   0   20.80    2.29 
  -1  -5   0   21.75    2.02 
  -1  -5   0   20.63    1.94 
  -1  -5   0   20.19    2.02 
  -1  -5   0   22.73    2.37 
  -1  -5   0   19.85    2.00 
   1   5   0   22.67    2.37 
   1   5   0   22.69    2.32 
   1   5   0   32.02    3.04 
   1   5   0   22.23    2.07 
   1   5   0   22.28    1.97 
   1   5   0   20.17    1.95 
   1   5   0   22.65    2.32 
   1   5   0   23.20    2.09 
   1   5   0   22.13    2.12 
   1   5   0   22.56    1.59 
   1   5   0   19.80    1.85 
  -2  -5   0  218.40    8.81 
  -2  -5   0  216.46    9.35 
  -2  -5   0  222.47    9.10 
  -2  -5   0  210.52    8.87 
  -2  -5   0  211.86    8.19 
  -2  -5   0  216.93    8.15 
   2   5   0  210.93    9.17 
   2   5   0  208.83    8.53 
   2   5   0  206.29    8.02 
   2   5   0  207.75    8.78 
   2   5   0  206.47    8.40 
   2   5   0  205.81    8.95 
   2   5   0  214.04    8.70 
   2   5   0  224.00    9.38 
  -3  -5   0   17.95    1.97 
  -3  -5   0   20.85    2.34 
  -3  -5   0   19.99    2.62 
  -3  -5   0   21.67    1.64 
  -3  -5   0   17.31    2.32 
  -3  -5   0   21.33    2.54 
  -3  -5   0   21.68    3.01 
  -3  -5   0   20.41    2.20 
  -3  -5   0   18.99    2.17 
  -3  -5   0   20.43    1.62 
  -3  -5   0   20.52    2.06 
   3   5   0   19.88    2.08 
   3   5   0   19.96    1.55 
   3   5   0   19.94    2.50 
   3   5   0   23.57    3.37 
   3   5   0   19.56    2.19 
   3   5   0   17.94    2.02 
   3   5   0   18.47    1.99 
   3   5   0   21.70    2.36 
   3   5   0   17.87    2.39 
  -4  -5   0  113.05    6.09 
  -4  -5   0  118.05    6.46 
  -4  -5   0  124.18    6.83 
  -4  -5   0  124.04    4.71 
  -4  -5   0  117.85    6.80 
  -4  -5   0  126.01    6.55 
  -4  -5   0  115.10    6.40 
  -4  -5   0  131.79    6.97 
  -4  -5   0  125.21    7.45 
  -4  -5   0  119.33    6.99 
   4   5   0  122.88    6.05 
   4   5   0  118.67    6.70 
   4   5   0  119.45    6.24 
   4   5   0  120.40    6.54 
   4   5   0  121.88    6.50 
   4   5   0  116.00    7.00 
   4   5   0  109.43    6.94 
   4   5   0  121.07    5.11 
   4   5   0  114.07    6.12 
  -5  -5   0    7.32    2.23 
  -5  -5   0    7.76    2.13 
  -5  -5   0    6.55    1.92 
  -5  -5   0    6.18    1.81 
  -5  -5   0    7.69    2.24 
  -5  -5   0    7.20    2.24 
  -5  -5   0    7.10    2.15 
  -5  -5   0    7.31    2.28 
  -5  -5   0    7.18    1.97 
   5   5   0    9.20    2.51 
   5   5   0    5.25    1.96 
   5   5   0    9.41    2.15 
   5   5   0    9.08    1.57 
   5   5   0    6.30    1.74 
   5   5   0    3.70    1.56 
   5   5   0    7.50    1.89 
   5   5   0    8.53    2.69 
   5   5   0    8.88    2.30 
  -6  -5   0   97.22    6.20 
  -6  -5   0   97.96    6.86 
  -6  -5   0   94.64    6.47 
  -6  -5   0   97.35    7.07 
  -6  -5   0   85.57    6.17 
  -6  -5   0   94.27    6.94 
  -6  -5   0   97.23    6.72 
  -6  -5   0   97.25    7.60 
   6   5   0  105.14    7.34 
   6   5   0   97.19    6.12 
   6   5   0  100.11    6.51 
   6   5   0   97.07    6.43 
   6   5   0   94.19    7.39 
   6   5   0  101.89    5.30 
   6   5   0   97.35    6.41 
  -7  -5   0   10.16    2.65 
  -7  -5   0   12.62    3.75 
  -7  -5   0    7.02    2.34 
  -7  -5   0   12.77    3.99 
  -7  -5   0    6.80    2.44 
  -7  -5   0    6.67    2.59 
  -7  -5   0   10.53    2.99 
  -7  -5   0    7.31    2.49 
   7   5   0    9.70    3.23 
   7   5   0   10.59    3.14 
   7   5   0    6.62    2.11 
   7   5   0   13.45    3.21 
   7   5   0    8.74    2.56 
   7   5   0   11.38    3.03 
   7   5   0    9.48    2.62 
   7   5   0   11.24    2.41 
  -8  -5   0   57.33    5.71 
  -8  -5   0   55.87    6.09 
  -8  -5   0   65.94    7.22 
  -8  -5   0   49.30    5.60 
  -8  -5   0   55.97    5.79 
  -8  -5   0   53.62    6.19 
  -8  -5   0   53.39    5.11 
  -8  -5   0   60.04    5.86 
   8   5   0   55.74    5.49 
   8   5   0   56.66    5.56 
   8   5   0   55.71    5.17 
   8   5   0   48.42    4.34 
   8   5   0   54.71    5.16 
   8   5   0   53.04    5.70 
   8   5   0   58.65    5.56 
   8   5   0   62.13    6.55 
   8   5   0   49.33    5.76 
  -9  -5   0    9.47    3.12 
  -9  -5   0   12.24    3.43 
  -9  -5   0   12.62    4.25 
  -9  -5   0   11.77    3.48 
  -9  -5   0   10.49    3.34 
  -9  -5   0   13.37    4.36 
  -9  -5   0   11.02    4.03 
  -9  -5   0   10.81    3.62 
   9   5   0   10.64    2.92 
   9   5   0   16.45    3.39 
   9   5   0   12.27    3.41 
   9   5   0   12.60    3.49 
   9   5   0   11.18    3.15 
   9   5   0    9.97    3.57 
   9   5   0    7.06    2.87 
   9   5   0   10.18    3.26 
 -10  -5   0   21.32    4.95 
 -10  -5   0   22.20    4.86 
 -10  -5   0   19.23    5.06 
 -10  -5   0   28.72    7.00 
 -10  -5   0   25.96    5.85 
 -10  -5   0   20.58    4.89 
 -10  -5   0   27.17    5.16 
  10   5   0   26.89    4.97 
  10   5   0   18.63    5.23 
  10   5   0   25.81    4.60 
  10   5   0   28.11    5.06 
  10   5   0   20.24    4.79 
  10   5   0   22.72    5.26 
  10   5   0   31.54    6.77 
  10   5   0   21.96    5.70 
  10   5   0   22.64    4.47 
 -11  -5   0   22.16    4.93 
 -11  -5   0   21.03    5.30 
 -11  -5   0   27.36    6.72 
 -11  -5   0   26.39    7.76 
 -11  -5   0   26.38    5.76 
 -11  -5   0   22.09    5.18 
 -11  -5   0   27.53    5.35 
  11   5   0   21.89    4.18 
  11   5   0   19.67    5.42 
  11   5   0   22.71    4.90 
  11   5   0   18.95    4.87 
  11   5   0   21.75    5.68 
  11   5   0   19.37    4.93 
 -12  -5   0   17.39    4.70 
 -12  -5   0   11.72    4.27 
 -12  -5   0   15.72    4.65 
 -12  -5   0   12.15    4.52 
 -12  -5   0   13.02    5.22 
 -12  -5   0    9.16    3.94 
 -12  -5   0   16.15    6.58 
  12   5   0   18.99    5.88 
  12   5   0   13.93    4.14 
  12   5   0   11.19    4.57 
  12   5   0   11.98    4.08 
  12   5   0   14.31    3.76 
  12   5   0   18.42    4.87 
 -13  -5   0   15.77    5.07 
 -13  -5   0   10.28    4.05 
 -13  -5   0   13.60    5.67 
 -13  -5   0   19.00    6.02 
  13   5   0   18.40    5.67 
  13   5   0   17.41    5.57 
  13   5   0   13.21    4.09 
  13   5   0   16.31    4.20 
  12  -6   0    8.53    3.91 
  12  -6   0    9.82    4.08 
  12  -6   0    5.03    3.95 
  12  -6   0    5.02    3.81 
  12  -6   0    6.96    5.39 
 -12   6   0    7.74    4.60 
 -12   6   0    8.84    5.24 
 -12   6   0    8.32    3.59 
 -12   6   0    3.21    2.13 
 -12   6   0    7.98    4.45 
  11  -6   0   16.74    5.12 
  11  -6   0   28.34    7.87 
  11  -6   0   19.04    5.81 
  11  -6   0   23.33    5.52 
  11  -6   0   17.94    5.07 
 -11   6   0   25.51    4.58 
 -11   6   0   21.00    5.53 
 -11   6   0   18.73    4.42 
 -11   6   0   19.84    6.15 
 -11   6   0   18.64    5.31 
  10  -6   0    6.94    3.26 
  10  -6   0    5.04    3.75 
  10  -6   0    3.62    2.92 
  10  -6   0    6.80    3.59 
  10  -6   0    4.40    2.86 
  10  -6   0    7.14    3.17 
  10  -6   0    9.36    3.90 
 -10   6   0    6.73    2.68 
 -10   6   0   11.22    4.22 
 -10   6   0    8.28    4.24 
 -10   6   0    5.85    2.86 
 -10   6   0   11.00    4.00 
   9  -6   0   35.21    6.92 
   9  -6   0   28.70    5.93 
   9  -6   0   33.19    5.86 
   9  -6   0   44.77    6.88 
   9  -6   0   38.45    6.15 
   9  -6   0   45.16    8.94 
   9  -6   0   46.46    7.43 
   9  -6   0   46.49    7.76 
  -9   6   0   41.27    8.78 
  -9   6   0   47.87    7.90 
  -9   6   0   43.03    7.13 
  -9   6   0   38.22    8.73 
  -9   6   0   39.44    6.83 
  -9   6   0   42.83    7.72 
  -9   6   0   43.92    5.08 
   8  -6   0   16.94    4.21 
   8  -6   0   11.27    4.15 
   8  -6   0   15.35    4.67 
   8  -6   0   19.79    4.44 
   8  -6   0   14.91    3.74 
   8  -6   0   14.66    3.71 
   8  -6   0   21.98    4.96 
   8  -6   0   16.95    4.26 
  -8   6   0   17.50    4.31 
  -8   6   0   14.79    3.44 
  -8   6   0    9.41    3.46 
  -8   6   0    0.38    0.80 
  -8   6   0   19.09    3.33 
  -8   6   0   19.10    5.14 
  -8   6   0   14.38    4.58 
   7  -6   0   64.05    6.32 
   7  -6   0   67.56    6.18 
   7  -6   0   63.29    7.34 
   7  -6   0   71.70    7.00 
   7  -6   0   67.12    6.75 
   7  -6   0   70.76    6.47 
   7  -6   0   56.58    6.83 
   7  -6   0   70.84    6.53 
  -7   6   0   57.51    6.04 
  -7   6   0   60.80    5.40 
  -7   6   0   68.43    7.27 
  -7   6   0   68.84    4.76 
  -7   6   0   61.65    6.61 
  -7   6   0   69.22    7.07 
  -7   6   0   72.90    6.91 
  -7   6   0   59.16    6.29 
  -7   6   0   67.70    7.83 
   6  -6   0   21.62    3.95 
   6  -6   0   19.09    3.78 
   6  -6   0   18.76    3.75 
   6  -6   0   20.83    5.14 
   6  -6   0   23.06    4.40 
   6  -6   0   25.18    5.25 
   6  -6   0   18.44    3.83 
   6  -6   0   21.17    3.95 
  -6   6   0   19.42    2.40 
  -6   6   0   23.63    4.69 
  -6   6   0   16.08    3.62 
  -6   6   0   20.54    3.62 
  -6   6   0   17.77    4.78 
  -6   6   0   18.39    4.22 
  -6   6   0   23.47    4.26 
  -6   6   0   16.75    4.24 
  -6   6   0   17.18    4.12 
  -6   6   0   18.53    4.41 
   5  -6   0   99.03    7.15 
   5  -6   0  110.00    7.07 
   5  -6   0  103.19    7.45 
   5  -6   0   94.59    7.77 
   5  -6   0  104.22    7.25 
   5  -6   0  106.67    8.26 
   5  -6   0   98.84    7.24 
   5  -6   0   99.21    6.98 
  -5   6   0  104.58    8.26 
  -5   6   0  102.35    7.79 
  -5   6   0   96.91    7.36 
  -5   6   0   90.49    7.14 
  -5   6   0  108.45    7.30 
  -5   6   0  101.53    9.25 
  -5   6   0  102.32    7.03 
  -5   6   0   97.65    7.21 
  -5   6   0  103.12    6.46 
   4  -6   0    7.04    2.46 
   4  -6   0    5.80    2.14 
   4  -6   0    5.55    2.08 
   4  -6   0    3.40    1.57 
   4  -6   0    6.46    2.05 
   4  -6   0    5.23    1.68 
   4  -6   0    4.87    2.33 
   4  -6   0    4.46    2.23 
  -4   6   0    3.76    1.92 
  -4   6   0    3.90    1.66 
  -4   6   0    4.81    2.02 
  -4   6   0    3.29    1.69 
  -4   6   0    4.41    1.66 
  -4   6   0    5.49    1.99 
  -4   6   0    6.65    2.35 
  -4   6   0    5.87    1.32 
  -4   6   0    3.63    1.67 
  -4   6   0    6.53    1.98 
  -4   6   0    7.06    2.20 
  -4   6   0    6.94    2.39 
   3  -6   0  229.22   11.01 
   3  -6   0  234.13   11.98 
   3  -6   0  220.18   11.49 
   3  -6   0  221.69   10.13 
   3  -6   0  224.10   10.72 
   3  -6   0  231.87   11.20 
   3  -6   0  223.24   10.33 
   3  -6   0  228.98   10.66 
   3  -6   0  247.44   11.35 
  -3   6   0  225.87    8.83 
  -3   6   0  225.52   10.59 
  -3   6   0  226.24   10.68 
  -3   6   0  221.69   11.48 
  -3   6   0  233.79   11.09 
  -3   6   0  231.14   10.63 
  -3   6   0  224.75   10.29 
  -3   6   0  227.73    8.44 
  -3   6   0  231.90   11.99 
  -3   6   0  234.15   10.02 
  -3   6   0  221.24   11.41 
  -3   6   0  233.76   10.41 
  -3   6   0  213.26   10.23 
   2  -6   0    1.78    1.07 
   2  -6   0    0.85    0.98 
   2  -6   0   -0.07    0.70 
   2  -6   0    0.30    0.79 
   2  -6   0    0.52    0.71 
   2  -6   0    0.76    1.11 
   2  -6   0    1.11    1.18 
   2  -6   0    0.59    0.89 
   2  -6   0    0.35    0.93 
  -2   6   0    0.28    0.92 
  -2   6   0    0.06    0.23 
  -2   6   0    2.04    1.08 
  -2   6   0    0.00    0.58 
  -2   6   0    0.47    0.96 
  -2   6   0    1.14    0.92 
  -2   6   0    0.89    1.09 
  -2   6   0   -0.24    0.56 
  -2   6   0    0.01    0.16 
  -2   6   0    1.54    1.34 
  -2   6   0    0.96    1.12 
  -2   6   0    0.22    0.69 
   1  -6   0  285.30   11.97 
   1  -6   0  296.71   12.99 
   1  -6   0  327.32   13.40 
   1  -6   0  291.82   13.06 
   1  -6   0  301.97   12.38 
   1  -6   0  289.81   12.43 
  -1   6   0  293.00   11.84 
  -1   6   0  296.21   12.20 
  -1   6   0  292.47   11.64 
  -1   6   0  301.04   12.58 
  -1   6   0  293.67   12.71 
  -1   6   0  278.04   11.39 
  -1   6   0  302.30   11.40 
   0  -6   0    4.43    1.39 
   0  -6   0    3.84    0.93 
   0  -6   0    2.81    1.26 
   0  -6   0    4.82    1.56 
   0  -6   0    2.97    1.17 
   0  -6   0    1.96    1.17 
   0  -6   0    1.98    1.30 
   0  -6   0    4.70    1.57 
   0  -6   0    2.80    1.16 
   0   6   0    3.41    1.33 
   0   6   0    1.51    0.89 
   0   6   0    3.17    1.30 
   0   6   0    3.91    1.17 
   0   6   0    4.34    1.30 
   0   6   0    3.04    1.09 
   0   6   0    5.21    1.50 
   0   6   0    4.26    1.33 
   0   6   0    5.58    1.79 
   0   6   0    3.18    1.25 
   0   6   0    2.84    1.10 
  -1  -6   0  421.06   15.63 
  -1  -6   0  406.33   14.88 
  -1  -6   0  411.03   15.86 
   1   6   0  396.24   14.90 
   1   6   0  412.68   15.00 
  -2  -6   0   -0.10    0.79 
  -2  -6   0    0.31    0.55 
  -2  -6   0    0.02    0.61 
  -2  -6   0   -0.14    0.58 
  -2  -6   0    0.78    0.85 
  -2  -6   0    0.57    0.56 
  -2  -6   0    0.10    0.58 
  -2  -6   0    0.40    0.65 
  -2  -6   0   -0.14    0.56 
  -2  -6   0    0.68    0.72 
  -2  -6   0    0.47    0.66 
   2   6   0   -0.28    0.52 
   2   6   0    0.23    0.83 
   2   6   0   -0.10    0.47 
   2   6   0   -0.16    0.73 
   2   6   0    0.22    0.61 
   2   6   0    0.42    0.69 
   2   6   0    0.60    0.86 
   2   6   0    0.25    0.82 
   2   6   0    0.73    0.74 
   2   6   0    0.81    0.74 
   2   6   0   -0.01    0.56 
  -3  -6   0  179.65    8.95 
  -3  -6   0  175.66    7.99 
  -3  -6   0  185.00    9.32 
  -3  -6   0  179.76    9.02 
  -3  -6   0  179.16    8.34 
  -3  -6   0  185.00    7.35 
  -3  -6   0  183.52    8.36 
  -3  -6   0  185.35    8.61 
  -3  -6   0  177.29    7.24 
  -3  -6   0  197.57    8.82 
  -3  -6   0  183.40    7.10 
   3   6   0  175.28    7.94 
   3   6   0  171.32    8.45 
   3   6   0  183.39    7.77 
   3   6   0  182.19    7.22 
   3   6   0  176.20    8.06 
   3   6   0  188.89    8.39 
   3   6   0  186.79    9.10 
   3   6   0  190.17    9.16 
   3   6   0  183.47    8.33 
   3   6   0  185.32    9.01 
   3   6   0  177.24    7.97 
  -4  -6   0    2.07    1.38 
  -4  -6   0    3.46    0.93 
  -4  -6   0    2.78    1.44 
  -4  -6   0    3.50    1.41 
  -4  -6   0    2.90    1.27 
  -4  -6   0    1.91    1.20 
  -4  -6   0    1.74    1.14 
  -4  -6   0    2.90    1.48 
  -4  -6   0    1.64    1.05 
  -4  -6   0    2.64    1.14 
   4   6   0    0.94    1.20 
   4   6   0    4.01    1.49 
   4   6   0    1.21    1.24 
   4   6   0    2.18    1.20 
   4   6   0    1.71    1.03 
   4   6   0    2.60    1.36 
   4   6   0    1.08    1.24 
   4   6   0    1.90    1.00 
  -5  -6   0  137.71    7.95 
  -5  -6   0  134.97    8.66 
  -5  -6   0  133.60    8.13 
  -5  -6   0  127.58    7.07 
  -5  -6   0  135.72    8.01 
  -5  -6   0  141.99    7.67 
  -5  -6   0  131.71    7.55 
  -5  -6   0  139.08    7.59 
   5   6   0  144.30    7.17 
   5   6   0  116.69    7.46 
   5   6   0  127.25    7.39 
   5   6   0  136.02    7.34 
   5   6   0  137.10    5.77 
   5   6   0  128.99    7.20 
   5   6   0  121.51    7.38 
   5   6   0  129.77    8.09 
  -6  -6   0    1.88    1.38 
  -6  -6   0    1.19    1.22 
  -6  -6   0    2.92    1.86 
  -6  -6   0    1.94    1.59 
  -6  -6   0    2.26    1.72 
  -6  -6   0    3.40    2.23 
  -6  -6   0    1.34    1.33 
  -6  -6   0    2.91    1.60 
   6   6   0    1.36    1.31 
   6   6   0    1.09    1.29 
   6   6   0    2.54    1.67 
   6   6   0    0.99    1.36 
   6   6   0    2.71    1.07 
   6   6   0    0.64    1.20 
   6   6   0    1.88    1.39 
   6   6   0    2.72    1.99 
   6   6   0    2.38    1.41 
  -7  -6   0   44.09    4.72 
  -7  -6   0   46.64    4.46 
  -7  -6   0   33.57    4.59 
  -7  -6   0   46.46    5.67 
  -7  -6   0   37.88    5.55 
  -7  -6   0   41.49    4.77 
  -7  -6   0   45.29    4.98 
  -7  -6   0   42.83    4.53 
   7   6   0   45.59    5.56 
   7   6   0   43.70    4.47 
   7   6   0   39.49    3.26 
   7   6   0   40.24    4.18 
   7   6   0   39.67    4.36 
   7   6   0   47.83    5.42 
   7   6   0   39.84    4.41 
   7   6   0   37.46    4.55 
   7   6   0   40.00    4.44 
  -8  -6   0    7.61    3.07 
  -8  -6   0    5.09    3.13 
  -8  -6   0    7.24    2.69 
  -8  -6   0    9.26    3.31 
  -8  -6   0    8.59    2.94 
  -8  -6   0    7.24    2.59 
  -8  -6   0   12.90    3.50 
  -8  -6   0    7.37    2.51 
   8   6   0    9.79    2.74 
   8   6   0    5.31    2.42 
   8   6   0   12.99    3.70 
   8   6   0    6.88    1.91 
   8   6   0    8.30    2.75 
   8   6   0    9.16    3.31 
   8   6   0    7.55    3.48 
  -9  -6   0   57.49    7.37 
  -9  -6   0   55.47    6.39 
  -9  -6   0   55.48    5.84 
  -9  -6   0   53.66    6.09 
  -9  -6   0   51.23    6.58 
  -9  -6   0   54.19    6.58 
  -9  -6   0   51.15    5.89 
  -9  -6   0   50.34    5.45 
   9   6   0   52.06    5.35 
   9   6   0   55.83    4.65 
   9   6   0   47.29    5.22 
   9   6   0   49.41    5.61 
   9   6   0   51.22    7.42 
   9   6   0   56.26    5.83 
   9   6   0   55.33    6.72 
 -10  -6   0   10.45    5.20 
 -10  -6   0    8.47    3.80 
 -10  -6   0   13.67    3.92 
 -10  -6   0   10.60    3.61 
 -10  -6   0    9.34    3.93 
 -10  -6   0   12.31    4.51 
 -10  -6   0    9.47    3.58 
 -10  -6   0   10.95    3.96 
  10   6   0    8.15    3.64 
  10   6   0   10.29    3.87 
  10   6   0    8.41    2.49 
  10   6   0    9.68    3.28 
  10   6   0    8.41    3.06 
 -11  -6   0   40.23    6.69 
 -11  -6   0   53.37   10.60 
 -11  -6   0   31.14    6.31 
 -11  -6   0   49.47    9.02 
 -11  -6   0   26.57    5.36 
 -11  -6   0   36.25    6.72 
 -11  -6   0   41.97    7.37 
  11   6   0   41.58    6.37 
  11   6   0   37.07    6.95 
  11   6   0   35.88    6.10 
  11   6   0   41.53    4.68 
  11   6   0   36.72    6.18 
  11   6   0   51.74    9.28 
 -12  -6   0    7.83    4.65 
 -12  -6   0    3.32    2.90 
 -12  -6   0    7.38    3.43 
 -12  -6   0   11.16    6.07 
 -12  -6   0    3.72    3.02 
 -12  -6   0    6.53    3.59 
  12   6   0    5.26    2.82 
  12   6   0    4.25    3.50 
  12   6   0    6.22    3.23 
  12   6   0    3.52    2.54 
  12   6   0    5.88    3.41 
  12   6   0    6.21    2.78 
 -13  -6   0   17.28    5.01 
 -13  -6   0   20.23    8.04 
 -13  -6   0   21.92    7.28 
 -13  -6   0   21.37    6.04 
  13   6   0   17.80    4.59 
  13   6   0   17.08    5.64 
  13   6   0   12.88    4.29 
  13   6   0   25.08    4.91 
  12  -7   0    8.69    4.28 
  12  -7   0    8.21    4.33 
  12  -7   0    4.94    3.93 
 -12   7   0    8.59    3.81 
 -12   7   0    4.05    3.97 
 -12   7   0    5.51    4.35 
  11  -7   0    9.96    3.72 
  11  -7   0   14.86    4.99 
  11  -7   0   17.82    5.33 
  11  -7   0    7.99    4.12 
  11  -7   0   13.12    4.50 
 -11   7   0   13.67    6.19 
 -11   7   0   10.15    4.88 
 -11   7   0   16.71    4.76 
 -11   7   0   10.42    4.76 
  10  -7   0   23.39    5.25 
  10  -7   0   28.74    6.50 
  10  -7   0   30.62    9.48 
  10  -7   0   19.67    4.58 
  10  -7   0   22.72    6.36 
  10  -7   0   20.56    5.69 
  10  -7   0   25.37    5.97 
 -10   7   0   26.84    5.30 
 -10   7   0   25.66    6.07 
 -10   7   0   23.75    6.11 
 -10   7   0   23.72    7.89 
   9  -7   0   15.82    4.14 
   9  -7   0   21.71    5.10 
   9  -7   0   15.32    4.20 
   9  -7   0   12.81    3.98 
   9  -7   0   18.27    5.88 
   9  -7   0   11.58    5.22 
   9  -7   0   12.21    4.28 
  -9   7   0   18.23    4.11 
  -9   7   0   18.91    5.08 
  -9   7   0   18.95    5.71 
  -9   7   0   17.82    5.42 
  -9   7   0   21.15    6.53 
   8  -7   0   30.24    5.48 
   8  -7   0   29.10    5.48 
   8  -7   0   27.80    5.64 
   8  -7   0   27.15    6.43 
   8  -7   0   29.84    5.27 
   8  -7   0   26.73    5.49 
   8  -7   0   26.98    6.52 
  -8   7   0   27.38    6.59 
  -8   7   0   32.33    5.83 
  -8   7   0   21.76    5.18 
  -8   7   0   29.80    5.78 
  -8   7   0   34.45    6.97 
  -8   7   0   29.42    4.99 
  -8   7   0   31.00    6.74 
   7  -7   0   21.05    5.35 
   7  -7   0   19.10    4.60 
   7  -7   0   21.26    4.24 
   7  -7   0   22.54    4.82 
   7  -7   0   30.63    6.31 
   7  -7   0   20.73    4.45 
   7  -7   0   19.02    4.56 
   7  -7   0   18.31    4.06 
  -7   7   0   18.97    4.93 
  -7   7   0   25.45    4.32 
  -7   7   0   27.18    5.11 
  -7   7   0   28.03    5.84 
  -7   7   0   31.20    7.00 
  -7   7   0   21.60    4.58 
  -7   7   0   19.78    4.44 
   6  -7   0   48.75    5.56 
   6  -7   0   58.73    5.80 
   6  -7   0   55.92    5.84 
   6  -7   0   58.65    5.56 
   6  -7   0   48.29    5.42 
   6  -7   0   57.48    7.79 
   6  -7   0   59.57    6.66 
  -6   7   0   62.38    5.33 
  -6   7   0   58.55    5.96 
  -6   7   0   58.78    6.21 
  -6   7   0   54.54    5.77 
  -6   7   0   60.70    7.18 
  -6   7   0   58.47    6.21 
  -6   7   0   18.13    4.35 
  -6   7   0   54.39    5.50 
   5  -7   0    7.05    2.65 
   5  -7   0    2.21    1.76 
   5  -7   0    6.47    2.25 
   5  -7   0    9.27    2.64 
   5  -7   0    3.74    2.22 
   5  -7   0    4.22    1.97 
   5  -7   0    7.73    2.77 
   5  -7   0    4.41    2.12 
  -5   7   0    9.20    2.86 
  -5   7   0    7.27    2.77 
  -5   7   0    2.79    1.91 
  -5   7   0    8.80    2.63 
  -5   7   0    4.09    1.93 
  -5   7   0    4.62    1.86 
  -5   7   0    5.09    1.93 
  -5   7   0    3.84    2.02 
  -5   7   0    4.49    2.33 
  -5   7   0    8.51    3.10 
   4  -7   0  158.02    9.55 
   4  -7   0  162.66    9.04 
   4  -7   0  174.99    9.48 
   4  -7   0  165.18   10.54 
   4  -7   0  160.09   10.30 
   4  -7   0  163.85    9.51 
   4  -7   0  173.97    9.90 
   4  -7   0  173.48    9.93 
  -4   7   0  168.58   10.80 
  -4   7   0  161.93   10.37 
  -4   7   0  176.48    9.27 
  -4   7   0  169.86    9.85 
  -4   7   0  159.61    8.48 
  -4   7   0  170.16    9.01 
  -4   7   0  156.94    9.29 
  -4   7   0  170.30   10.34 
  -4   7   0  165.86    9.29 
  -4   7   0  167.66    9.33 
  -4   7   0  173.93    9.53 
   3  -7   0    4.35    1.72 
   3  -7   0    6.16    1.44 
   3  -7   0    6.37    2.43 
   3  -7   0    6.66    2.11 
   3  -7   0    6.21    2.25 
   3  -7   0    7.28    2.25 
   3  -7   0    6.45    2.07 
   3  -7   0    2.54    1.39 
   3  -7   0    5.39    2.05 
  -3   7   0    4.81    1.95 
  -3   7   0    5.48    2.23 
  -3   7   0    7.57    2.24 
  -3   7   0    6.05    1.98 
  -3   7   0    7.74    2.07 
  -3   7   0    5.26    1.88 
  -3   7   0    8.33    2.11 
  -3   7   0    6.70    2.68 
  -3   7   0    8.00    2.48 
  -3   7   0    7.69    2.56 
  -3   7   0    5.52    1.33 
  -3   7   0    5.27    1.74 
   2  -7   0  102.83    6.37 
   2  -7   0  109.26    5.43 
   2  -7   0  103.17    7.13 
   2  -7   0  108.67    6.97 
   2  -7   0  107.06    6.60 
   2  -7   0  106.09    6.27 
   2  -7   0   98.22    7.19 
   2  -7   0  114.75    5.61 
   2  -7   0  102.74    6.66 
  -2   7   0  101.50    6.43 
  -2   7   0  115.62    7.42 
  -2   7   0  111.93    6.49 
  -2   7   0  108.32    5.47 
  -2   7   0  111.07    6.18 
  -2   7   0  103.55    5.59 
  -2   7   0  109.59    7.75 
  -2   7   0  140.56    8.16 
  -2   7   0  106.57    7.42 
  -2   7   0  109.51    7.11 
   1  -7   0   18.90    2.82 
   1  -7   0   15.41    2.77 
   1  -7   0   13.67    2.69 
   1  -7   0   13.50    1.58 
   1  -7   0   16.36    2.65 
   1  -7   0   15.58    3.05 
   1  -7   0   16.66    2.87 
   1  -7   0   20.98    4.03 
   1  -7   0   13.80    2.72 
   1  -7   0   14.75    2.58 
  -1   7   0   13.43    2.43 
  -1   7   0   12.95    2.76 
  -1   7   0   14.46    3.68 
  -1   7   0   13.95    2.37 
  -1   7   0   12.68    2.62 
  -1   7   0   18.54    3.56 
  -1   7   0   14.93    2.54 
  -1   7   0   14.84    3.06 
  -1   7   0   14.21    2.97 
  -1   7   0   14.56    2.37 
   0  -7   0  239.10   10.34 
   0  -7   0  226.92   10.11 
   0  -7   0  236.22   10.90 
   0  -7   0  239.33   11.50 
   0  -7   0  223.00   10.39 
   0  -7   0  228.89    9.74 
   0  -7   0  241.15   11.37 
   0  -7   0  232.54   10.08 
   0  -7   0  235.60    8.60 
   0  -7   0  234.07   10.43 
   0  -7   0  220.44    9.90 
   0  -7   0  220.87   10.47 
   0   7   0  225.12    9.63 
   0   7   0  227.26    9.85 
   0   7   0  236.46   10.87 
   0   7   0  218.45   10.33 
   0   7   0  226.83    9.50 
   0   7   0  216.81   10.36 
   0   7   0  238.94   10.10 
   0   7   0  229.27   10.63 
   0   7   0  223.29   10.66 
   0   7   0  229.69    9.85 
   0   7   0  224.94    9.98 
  -1  -7   0   17.95    2.61 
  -1  -7   0   17.40    2.80 
  -1  -7   0   16.94    2.23 
  -1  -7   0   16.87    1.65 
  -1  -7   0   17.89    2.86 
  -1  -7   0   18.07    3.04 
  -1  -7   0   18.90    2.89 
  -1  -7   0   17.74    2.63 
  -1  -7   0   23.03    3.26 
  -1  -7   0   17.04    2.27 
  -1  -7   0   17.65    2.64 
  -1  -7   0   20.69    3.59 
   1   7   0   15.95    1.97 
   1   7   0   13.91    2.31 
   1   7   0   18.52    2.98 
   1   7   0   17.06    2.48 
   1   7   0   22.26    3.61 
   1   7   0   17.83    2.22 
   1   7   0   17.95    1.62 
   1   7   0   17.02    2.08 
   1   7   0   20.76    2.94 
   1   7   0   17.46    3.02 
   1   7   0   19.15    2.83 
  -2  -7   0  152.28    7.39 
  -2  -7   0  149.18    6.65 
  -2  -7   0  154.68    8.39 
  -2  -7   0  157.13    7.77 
  -2  -7   0  167.45    7.19 
  -2  -7   0  157.11    8.17 
  -2  -7   0  149.57    7.15 
  -2  -7   0  146.24    7.14 
  -2  -7   0  157.46    7.52 
   2   7   0  146.90    6.34 
   2   7   0  147.22    7.16 
   2   7   0  152.99    7.35 
   2   7   0  143.80    7.26 
   2   7   0  146.51    7.87 
   2   7   0  151.08    7.92 
   2   7   0  146.93    7.05 
   2   7   0  149.66    7.05 
   2   7   0  151.81    7.38 
   2   7   0  154.37    8.08 
   2   7   0  168.48    8.31 
  -3  -7   0    0.25    1.04 
  -3  -7   0    0.49    0.77 
  -3  -7   0    0.49    0.69 
  -3  -7   0    0.69    0.64 
  -3  -7   0    0.72    0.99 
  -3  -7   0   -0.59    0.80 
  -3  -7   0    0.56    0.90 
   3   7   0    1.38    0.95 
   3   7   0    0.63    1.01 
   3   7   0    0.58    1.08 
   3   7   0    0.46    0.87 
   3   7   0    0.06    0.77 
   3   7   0    1.58    1.04 
   3   7   0    0.10    0.70 
   3   7   0   -0.09    0.83 
   3   7   0   -0.16    0.72 
   3   7   0    0.28    0.67 
   3   7   0    0.44    1.07 
  -4  -7   0  194.86   10.31 
  -4  -7   0  180.57    8.62 
  -4  -7   0  185.31    9.00 
  -4  -7   0  185.71    8.31 
  -4  -7   0  191.97    7.55 
  -4  -7   0  176.38    9.50 
  -4  -7   0  187.34    9.04 
  -4  -7   0  183.59    9.74 
  -4  -7   0  190.99    9.47 
   4   7   0  177.49    9.14 
   4   7   0  182.62    8.86 
   4   7   0  177.10    8.60 
   4   7   0  185.69    8.62 
   4   7   0  192.94    9.85 
   4   7   0  181.95    8.38 
   4   7   0  168.18    9.38 
   4   7   0  174.14    8.48 
   4   7   0  176.86    9.65 
   4   7   0  171.84    8.83 
  -5  -7   0   21.57    3.20 
  -5  -7   0   19.05    3.28 
  -5  -7   0   18.36    2.68 
  -5  -7   0   21.36    3.90 
  -5  -7   0   21.51    1.78 
  -5  -7   0   19.99    3.66 
  -5  -7   0   17.80    3.19 
  -5  -7   0   22.63    4.14 
  -5  -7   0   25.03    4.54 
   5   7   0   17.87    3.10 
   5   7   0   18.34    3.19 
   5   7   0   16.72    3.33 
   5   7   0   18.52    3.07 
   5   7   0   20.43    3.82 
   5   7   0   20.58    3.62 
   5   7   0   21.73    3.95 
   5   7   0   24.79    4.57 
  -6  -7   0   94.20    6.88 
  -6  -7   0   84.48    5.87 
  -6  -7   0   92.01    6.79 
  -6  -7   0   93.69    7.06 
  -6  -7   0   87.74    6.29 
  -6  -7   0   94.61    6.38 
  -6  -7   0   92.09    7.56 
  -6  -7   0   94.89    6.57 
   6   7   0   80.60    6.23 
   6   7   0   98.97    7.25 
   6   7   0   94.16    6.78 
   6   7   0   85.38    7.15 
   6   7   0   12.93    4.78 
   6   7   0   88.53    6.11 
   6   7   0   90.06    6.13 
  -7  -7   0    3.83    2.02 
  -7  -7   0    3.82    2.06 
  -7  -7   0    6.04    2.85 
  -7  -7   0    3.00    2.23 
  -7  -7   0    5.32    2.05 
  -7  -7   0    6.41    2.51 
  -7  -7   0    6.73    2.35 
   7   7   0    7.38    3.36 
   7   7   0    3.04    1.87 
   7   7   0    8.71    2.55 
   7   7   0    8.34    2.78 
   7   7   0    3.88    2.06 
   7   7   0    3.35    2.11 
  -8  -7   0   99.77    7.59 
  -8  -7   0   99.59    7.26 
  -8  -7   0  111.87    8.55 
  -8  -7   0   99.77    8.30 
  -8  -7   0   99.97    8.02 
  -8  -7   0  105.43    9.31 
  -8  -7   0   96.37    7.72 
  -8  -7   0   95.19    8.27 
   8   7   0   95.10   12.68 
   8   7   0   99.67    7.48 
   8   7   0  104.08    7.64 
   8   7   0  108.61    7.39 
   8   7   0   96.54    5.48 
   8   7   0   81.04    7.00 
  -9  -7   0    3.51    2.75 
  -9  -7   0    3.19    2.66 
  -9  -7   0    1.30    2.09 
  -9  -7   0    3.33    2.62 
  -9  -7   0    1.24    1.69 
  -9  -7   0    2.03    2.31 
   9   7   0    0.96    2.23 
   9   7   0    2.93    1.54 
   9   7   0    3.14    2.28 
   9   7   0    2.86    2.84 
   9   7   0    2.87    2.35 
   9   7   0    2.97    2.11 
   9   7   0    0.48    2.02 
   9   7   0    1.71    1.83 
 -10  -7   0   61.38    7.08 
 -10  -7   0   58.51    6.85 
 -10  -7   0   70.80    8.86 
 -10  -7   0   66.47    7.45 
 -10  -7   0   63.10    6.45 
 -10  -7   0   67.04    7.77 
 -10  -7   0   69.90   12.28 
 -10  -7   0   65.04    6.83 
  10   7   0   55.77    4.75 
  10   7   0   61.65    6.28 
  10   7   0   69.16    6.93 
  10   7   0   55.05    6.26 
  10   7   0   65.63    7.82 
  10   7   0   59.80    6.29 
 -11  -7   0    0.23    2.03 
 -11  -7   0    1.22    2.20 
 -11  -7   0    0.08    1.87 
 -11  -7   0   -1.25    3.21 
 -11  -7   0   -1.46    1.56 
 -11  -7   0    0.80    2.36 
 -11  -7   0   -0.43    1.52 
 -11  -7   0   -0.21    1.95 
  11   7   0    0.64    1.47 
  11   7   0    0.39    2.45 
  11   7   0    1.10    2.16 
  11   7   0    0.62    1.93 
  11   7   0    1.72    2.02 
  11   7   0   -0.86    1.65 
 -12  -7   0   26.17    7.42 
 -12  -7   0   34.38    7.45 
 -12  -7   0   24.16    6.08 
 -12  -7   0   34.88    6.37 
 -12  -7   0   29.56    8.21 
  12   7   0   31.24    4.14 
  12   7   0   28.50    6.11 
  12   7   0   21.29    5.28 
  12   7   0   41.66    8.82 
 -13  -7   0    0.92    3.06 
 -13  -7   0    0.60    2.14 
 -13  -7   0    0.67    2.56 
 -13  -7   0   -2.30    1.85 
  13   7   0   -0.10    0.32 
  13   7   0   -0.69    2.20 
  13   7   0   -0.03    0.43 
  13   7   0    0.36    2.09 
  11  -8   0    5.83    3.69 
  11  -8   0    6.02    3.39 
  11  -8   0    5.29    3.33 
  11  -8   0    1.92    5.34 
 -11   8   0   10.15    4.51 
 -11   8   0    6.07    3.52 
 -11   8   0    4.57    4.55 
  10  -8   0   21.29    5.64 
  10  -8   0   19.47    5.04 
  10  -8   0   25.16    5.86 
  10  -8   0   26.15    6.34 
  10  -8   0   19.53    5.72 
 -10   8   0   26.36    5.29 
 -10   8   0   17.00    5.15 
 -10   8   0   18.30    6.57 
 -10   8   0   26.03    7.00 
   9  -8   0   11.45    3.92 
   9  -8   0   14.47    4.54 
   9  -8   0   13.37    5.42 
   9  -8   0   12.91    4.16 
   9  -8   0    8.76    4.19 
   9  -8   0   17.27    5.20 
   9  -8   0   14.01    4.71 
  -9   8   0   12.42    4.53 
  -9   8   0   12.13    3.86 
  -9   8   0    9.52    4.14 
  -9   8   0   15.14    4.94 
  -9   8   0   11.75    5.14 
   8  -8   0   27.86    5.46 
   8  -8   0   27.55    7.15 
   8  -8   0   24.66    5.35 
   8  -8   0   27.12    6.75 
   8  -8   0   25.67    5.62 
   8  -8   0   32.79    6.34 
   8  -8   0   34.85    6.48 
   8  -8   0   28.48    5.95 
  -8   8   0   25.57    4.61 
  -8   8   0   24.24    5.43 
  -8   8   0   23.91    4.64 
  -8   8   0   22.25    5.28 
  -8   8   0   29.96    5.88 
  -8   8   0   23.16    6.72 
   7  -8   0   27.90    6.59 
   7  -8   0   22.87    5.56 
   7  -8   0   37.36    6.63 
   7  -8   0   32.49    5.49 
   7  -8   0   43.35    7.40 
   7  -8   0   38.16    6.39 
   7  -8   0   39.50    7.59 
  -7   8   0   35.05    7.29 
  -7   8   0   30.45    4.94 
  -7   8   0   27.29    4.84 
  -7   8   0   34.93    6.97 
  -7   8   0   36.88    5.74 
  -7   8   0   35.90    6.04 
  -7   8   0   32.03    5.63 
  -7   8   0   34.58    6.56 
  -7   8   0   36.13    9.75 
  -7   8   0   33.84    6.07 
   6  -8   0   58.30    5.85 
   6  -8   0   51.42    6.00 
   6  -8   0   55.84    6.09 
   6  -8   0   58.78    6.17 
   6  -8   0   57.78    7.07 
   6  -8   0   61.41    6.19 
   6  -8   0   53.00    6.04 
   6  -8   0   58.51    6.92 
  -6   8   0   56.36    7.30 
  -6   8   0   50.88    5.25 
  -6   8   0   63.52    5.70 
  -6   8   0   56.74    6.23 
  -6   8   0   62.53    6.13 
  -6   8   0   62.85    6.37 
  -6   8   0   56.33    6.38 
   5  -8   0   18.87    3.80 
   5  -8   0   29.93    6.05 
   5  -8   0   19.85    3.91 
   5  -8   0   23.06    4.40 
   5  -8   0   22.72    4.41 
   5  -8   0   26.78    4.56 
   5  -8   0   20.41    4.58 
   5  -8   0   24.63    4.72 
  -5   8   0   19.83    4.72 
  -5   8   0   22.95    5.40 
  -5   8   0   25.02    4.38 
  -5   8   0   27.22    5.16 
  -5   8   0   20.63    3.99 
  -5   8   0   20.13    4.00 
  -5   8   0   18.92    4.04 
  -5   8   0   23.76    4.88 
  -5   8   0   26.31    4.20 
  -5   8   0   33.48    5.58 
   4  -8   0   24.62    4.03 
   4  -8   0   24.14    4.79 
   4  -8   0   28.27    4.37 
   4  -8   0   24.53    5.04 
   4  -8   0   22.71    4.14 
   4  -8   0   32.00    4.94 
   4  -8   0   25.45    4.81 
   4  -8   0   23.39    4.07 
  -4   8   0   25.90    3.54 
  -4   8   0   26.90    5.24 
  -4   8   0   24.13    3.92 
  -4   8   0   23.72    4.43 
  -4   8   0   23.10    3.96 
  -4   8   0   27.57    5.30 
  -4   8   0   25.59    4.84 
  -4   8   0   29.22    3.87 
  -4   8   0   32.12    5.25 
  -4   8   0   27.31    4.16 
  -4   8   0   24.80    3.89 
   3  -8   0   46.81    3.32 
   3  -8   0   45.60    4.94 
   3  -8   0   51.81    5.01 
   3  -8   0   48.27    5.32 
   3  -8   0   55.46    5.68 
   3  -8   0   51.67    4.61 
   3  -8   0   54.12    5.72 
   3  -8   0   50.31    5.16 
   3  -8   0   49.77    4.78 
  -3   8   0   45.56    5.10 
  -3   8   0   46.11    4.67 
  -3   8   0   50.78    5.42 
  -3   8   0   49.93    3.42 
  -3   8   0   49.18    5.52 
  -3   8   0   51.31    4.38 
  -3   8   0   37.95    4.26 
  -3   8   0   55.40    4.60 
  -3   8   0   57.08    4.90 
  -3   8   0   53.00    4.33 
  -3   8   0   43.56    4.29 
   2  -8   0   29.11    4.11 
   2  -8   0   32.08    3.77 
   2  -8   0   33.55    3.65 
   2  -8   0   38.66    4.48 
   2  -8   0   32.07    3.47 
   2  -8   0   35.51    3.05 
   2  -8   0   36.24    2.86 
   2  -8   0   31.94    3.94 
   2  -8   0   26.59    3.41 
  -2   8   0   30.49    3.91 
  -2   8   0   34.71    4.36 
  -2   8   0   37.91    3.99 
  -2   8   0   29.77    4.06 
  -2   8   0   34.08    3.44 
  -2   8   0   30.98    3.67 
  -2   8   0   30.79    2.93 
  -2   8   0   30.97    4.01 
  -2   8   0   32.96    2.92 
  -2   8   0   34.88    3.59 
   1  -8   0   80.95    6.11 
   1  -8   0   92.92    6.24 
   1  -8   0   91.74    5.72 
   1  -8   0   92.84    5.98 
   1  -8   0   91.14    6.62 
   1  -8   0   90.16    5.50 
   1  -8   0   94.32    6.93 
   1  -8   0   89.33    4.54 
   1  -8   0   94.30    6.05 
  -1   8   0   86.57    5.59 
  -1   8   0   79.80    5.91 
  -1   8   0   86.18    5.38 
  -1   8   0   93.87    5.77 
  -1   8   0   94.51    6.79 
  -1   8   0   90.00    6.27 
  -1   8   0   94.68    5.99 
  -1   8   0   90.01    5.60 
  -1   8   0   83.48    5.29 
  -1   8   0   92.16    6.64 
   0  -8   0   57.64    4.80 
   0  -8   0   66.10    5.56 
   0  -8   0   69.07    4.87 
   0  -8   0   65.05    4.97 
   0  -8   0   68.33    4.63 
   0  -8   0   65.26    4.82 
   0  -8   0   57.03    4.55 
   0  -8   0   66.69    5.33 
   0  -8   0   58.51    3.38 
   0   8   0   63.93    4.29 
   0   8   0   71.49    4.81 
   0   8   0   58.76    4.88 
   0   8   0   67.12    4.70 
   0   8   0   66.97    4.54 
   0   8   0   59.98    5.10 
   0   8   0   65.31    4.48 
   0   8   0   63.59    5.10 
   0   8   0   61.62    4.62 
   0   8   0   55.74    4.97 
   0   8   0   54.99    4.75 
  -1  -8   0  176.18    8.69 
  -1  -8   0  169.12    9.38 
  -1  -8   0  156.94    7.77 
  -1  -8   0  145.61    7.88 
  -1  -8   0  164.66    6.69 
  -1  -8   0  164.35    8.69 
  -1  -8   0  166.06    8.94 
  -1  -8   0  155.19    8.04 
  -1  -8   0  161.08    8.82 
  -1  -8   0  163.51    9.34 
  -1  -8   0  153.81    7.71 
   1   8   0  160.47    8.41 
   1   8   0  148.37    8.37 
   1   8   0  166.72    8.09 
   1   8   0  159.00    8.70 
   1   8   0  158.27    7.85 
   1   8   0  162.72    8.04 
   1   8   0  175.93    8.72 
   1   8   0  152.25    7.48 
   1   8   0  176.03    8.84 
  -2  -8   0   40.20    3.75 
  -2  -8   0   37.70    4.16 
  -2  -8   0   39.84    3.58 
  -2  -8   0   39.46    3.49 
  -2  -8   0   42.46    3.65 
  -2  -8   0   39.56    4.00 
  -2  -8   0   36.85    2.99 
  -2  -8   0   38.87    3.36 
  -2  -8   0   36.16    3.18 
   2   8   0   39.34    3.44 
   2   8   0   37.90    3.85 
   2   8   0   41.32    4.91 
   2   8   0   38.82    3.28 
   2   8   0   38.09    3.46 
   2   8   0   35.04    3.32 
   2   8   0   33.10    3.72 
   2   8   0   39.81    4.00 
   2   8   0   36.57    3.49 
   2   8   0   38.81    2.68 
   2   8   0   35.95    3.84 
  -3  -8   0  140.65    6.91 
  -3  -8   0  147.03    7.99 
  -3  -8   0  138.05    8.21 
  -3  -8   0  147.39    7.59 
  -3  -8   0  149.60    6.49 
  -3  -8   0  141.01    7.53 
  -3  -8   0  150.68    8.87 
  -3  -8   0  150.92    7.44 
  -3  -8   0  141.67    7.61 
   3   8   0  137.16    7.39 
   3   8   0  139.82    6.88 
   3   8   0  151.43    8.51 
   3   8   0  145.42    8.34 
   3   8   0  143.35    7.52 
   3   8   0  140.79    8.30 
   3   8   0  143.51    8.15 
   3   8   0  146.16    7.23 
   3   8   0  141.24    7.44 
   3   8   0  138.14    6.54 
  -4  -8   0   18.31    3.88 
  -4  -8   0   15.91    2.83 
  -4  -8   0   14.61    2.86 
  -4  -8   0   12.72    2.71 
  -4  -8   0   13.81    3.39 
  -4  -8   0   13.90    3.00 
  -4  -8   0   16.64    2.42 
  -4  -8   0   14.56    2.35 
  -4  -8   0    9.99    2.77 
   4   8   0   14.12    3.28 
   4   8   0   11.24    2.84 
   4   8   0   11.05    2.57 
   4   8   0   13.35    2.65 
   4   8   0   12.55    1.97 
   4   8   0   11.34    2.84 
   4   8   0   13.95    2.73 
   4   8   0   13.62    2.56 
   4   8   0   12.13    2.33 
   4   8   0   15.41    3.27 
   4   8   0   14.74    2.62 
  -5  -8   0   82.75    6.25 
  -5  -8   0   72.17    5.66 
  -5  -8   0   77.58    5.53 
  -5  -8   0   87.81    4.39 
  -5  -8   0   83.93    6.53 
  -5  -8   0   83.27    6.96 
  -5  -8   0   85.27    5.50 
  -5  -8   0   79.14    5.83 
  -5  -8   0   82.97    6.60 
   5   8   0   78.99    6.08 
   5   8   0   82.68    6.55 
   5   8   0   74.79    6.22 
   5   8   0   81.85    6.62 
   5   8   0   81.83    5.50 
   5   8   0   82.43    5.71 
   5   8   0   81.98    5.93 
   5   8   0   82.17    5.74 
   5   8   0   85.71    5.68 
   5   8   0   81.78    5.46 
  -6  -8   0   11.82    3.37 
  -6  -8   0    8.68    2.84 
  -6  -8   0    9.72    2.57 
  -6  -8   0   12.21    3.04 
  -6  -8   0    9.66    3.33 
  -6  -8   0    7.94    3.04 
  -6  -8   0   11.18    3.29 
  -6  -8   0   10.48    2.75 
   6   8   0   11.28    2.89 
   6   8   0    9.69    2.90 
   6   8   0    9.01    2.47 
   6   8   0   11.66    3.33 
   6   8   0    7.95    2.75 
   6   8   0   12.66    2.80 
   6   8   0    9.86    3.17 
  -7  -8   0   62.34    6.17 
  -7  -8   0   65.26    6.44 
  -7  -8   0   59.71    6.14 
  -7  -8   0   72.93    5.83 
  -7  -8   0   74.85    6.42 
  -7  -8   0   74.35    7.44 
  -7  -8   0   61.69    5.63 
   7   8   0   68.65    6.60 
   7   8   0   62.59    6.09 
   7   8   0   65.88    6.87 
   7   8   0   66.42    5.71 
  -8  -8   0    0.61    1.72 
  -8  -8   0    2.09    1.94 
  -8  -8   0    2.36    2.54 
  -8  -8   0    0.83    1.95 
  -8  -8   0    0.79    1.57 
  -8  -8   0    1.82    1.77 
  -8  -8   0    3.92    2.37 
  -8  -8   0    2.36    1.96 
   8   8   0    3.83    2.74 
   8   8   0    1.66    1.23 
   8   8   0    0.97    1.09 
   8   8   0    1.95    1.92 
   8   8   0    1.87    2.31 
  -9  -8   0   47.16    5.59 
  -9  -8   0   44.66    6.17 
  -9  -8   0   40.51    6.08 
  -9  -8   0   52.42    6.04 
  -9  -8   0   45.45    5.24 
  -9  -8   0   53.23    6.39 
  -9  -8   0   49.42    7.09 
  -9  -8   0   44.85    6.21 
   9   8   0   58.80    5.70 
   9   8   0   52.11    6.67 
   9   8   0   50.92    7.08 
   9   8   0   45.15    5.38 
   9   8   0   48.75    5.78 
   9   8   0   52.21    5.81 
 -10  -8   0   -1.43    1.61 
 -10  -8   0    0.02    1.67 
 -10  -8   0   -0.42    1.66 
 -10  -8   0    0.87    1.99 
 -10  -8   0   -0.91    1.52 
 -10  -8   0   -0.38    1.69 
 -10  -8   0   -0.02    1.91 
 -10  -8   0    0.37    1.81 
  10   8   0    0.09    2.19 
  10   8   0    0.55    1.72 
  10   8   0    1.64    2.05 
  10   8   0   -0.88    1.67 
  10   8   0   -1.51    1.39 
 -11  -8   0   17.29    5.99 
 -11  -8   0   14.76    4.75 
 -11  -8   0   16.73    4.41 
 -11  -8   0   20.35    5.39 
 -11  -8   0   19.51    4.62 
 -11  -8   0   21.18    6.09 
 -11  -8   0   30.28    8.99 
  11   8   0   19.67    5.42 
  11   8   0   23.72    6.04 
  11   8   0   17.89    4.70 
  11   8   0    0.39    0.62 
 -12  -8   0    2.71    3.39 
 -12  -8   0   -1.09    2.05 
 -12  -8   0    1.95    3.11 
 -12  -8   0   -0.47    2.06 
 -12  -8   0    0.96    2.14 
  12   8   0    0.91    2.50 
  12   8   0   -0.17    2.18 
  12   8   0   -0.57    2.21 
  12   8   0   -0.04    0.36 
 -13  -8   0   11.95    4.29 
 -13  -8   0   17.34    5.53 
 -13  -8   0   12.24    4.94 
  13   8   0   -0.13    0.47 
  13   8   0   16.83    5.74 
  13   8   0   12.36    4.53 
  13   8   0   15.25    5.32 
  11  -9   0   21.27    7.39 
  11  -9   0   19.09    5.63 
 -11   9   0    9.79    4.11 
 -11   9   0   -0.39    0.59 
 -11   9   0   13.52    4.97 
 -11   9   0   17.82    4.72 
 -11   9   0   15.56    6.39 
  10  -9   0    4.97    3.34 
  10  -9   0    3.29    2.89 
  10  -9   0    3.66    3.12 
  10  -9   0    6.55    4.03 
 -10   9   0    6.02    3.32 
 -10   9   0    3.96    3.54 
 -10   9   0    5.42    3.52 
 -10   9   0    4.06    3.15 
 -10   9   0    6.94    5.43 
 -10   9   0    5.12    3.28 
   9  -9   0   36.43    8.41 
   9  -9   0   31.47    7.89 
   9  -9   0   27.11    6.25 
   9  -9   0   39.18   10.92 
   9  -9   0   36.20    7.63 
   9  -9   0   36.76    6.76 
   9  -9   0   35.85    6.96 
  -9   9   0   22.94    5.78 
  -9   9   0   33.62    6.29 
  -9   9   0   28.70    5.60 
  -9   9   0   31.88    5.90 
  -9   9   0   26.17    7.89 
  -9   9   0   30.21    6.53 
   8  -9   0    2.01    2.38 
   8  -9   0    3.90    3.24 
   8  -9   0    2.06    2.43 
   8  -9   0    3.76    3.33 
   8  -9   0    0.65    2.26 
   8  -9   0    2.25    2.16 
   8  -9   0    1.24    2.50 
  -8   9   0    2.57    2.73 
  -8   9   0    2.50    2.41 
  -8   9   0    1.09    2.68 
  -8   9   0    2.25    2.66 
  -8   9   0    3.02    3.39 
  -8   9   0    1.04    3.95 
   7  -9   0   64.07    8.29 
   7  -9   0   56.82    7.65 
   7  -9   0   57.15    7.84 
   7  -9   0   60.50    6.86 
   7  -9   0   53.72    6.63 
   7  -9   0   54.74    8.37 
   7  -9   0   59.62    6.46 
   7  -9   0   57.24    6.72 
  -7   9   0   51.80    7.76 
  -7   9   0   63.26    6.94 
  -7   9   0   52.28    6.76 
  -7   9   0   57.17    6.91 
  -7   9   0   54.51    6.48 
  -7   9   0   55.84    5.83 
  -7   9   0   58.53    6.07 
   6  -9   0   16.93    5.89 
   6  -9   0   13.26    3.66 
   6  -9   0    9.26    5.53 
   6  -9   0   10.25    3.56 
   6  -9   0   15.69    4.36 
   6  -9   0   15.97    4.17 
   6  -9   0   12.28    4.40 
  -6   9   0   12.70    4.46 
  -6   9   0   12.82    3.73 
  -6   9   0   13.74    3.98 
  -6   9   0    6.24    3.41 
  -6   9   0   12.78    3.66 
  -6   9   0   10.19    3.15 
  -6   9   0   14.90    5.14 
  -6   9   0   13.19    3.69 
  -6   9   0   11.52    3.83 
   5  -9   0   50.25    5.88 
   5  -9   0   60.84    6.47 
   5  -9   0   57.98    6.97 
   5  -9   0   48.62    5.48 
   5  -9   0   51.53    5.85 
   5  -9   0   55.30    6.01 
   5  -9   0   56.15    6.83 
   5  -9   0   57.66    5.92 
  -5   9   0   62.07    6.14 
  -5   9   0   56.16    7.06 
  -5   9   0   60.81    5.53 
  -5   9   0   55.85    5.57 
  -5   9   0   66.11    6.22 
  -5   9   0   57.07    6.16 
  -5   9   0   59.17    6.03 
   4  -9   0   18.84    3.86 
   4  -9   0   29.17    5.62 
   4  -9   0   31.36    5.55 
   4  -9   0   32.78    5.88 
   4  -9   0   23.60    4.75 
   4  -9   0   24.24    4.16 
   4  -9   0   23.39    4.92 
   4  -9   0   24.68    5.35 
  -4   9   0   34.85    6.60 
  -4   9   0   30.96    4.70 
  -4   9   0   24.59    4.44 
  -4   9   0   26.04    3.62 
  -4   9   0   25.59    4.81 
  -4   9   0   23.73    4.98 
  -4   9   0   32.27    5.36 
  -4   9   0   26.35    4.38 
  -4   9   0   25.53    2.37 
  -4   9   0   22.77    4.94 
   3  -9   0  102.33    5.52 
   3  -9   0  107.74    8.70 
   3  -9   0  106.38    8.55 
   3  -9   0   96.20    7.38 
   3  -9   0   98.82    7.69 
   3  -9   0   92.87    7.88 
   3  -9   0   99.96    6.97 
   3  -9   0  100.78   10.03 
  -3   9   0  109.35    6.42 
  -3   9   0  114.42    8.39 
  -3   9   0  101.78    7.29 
  -3   9   0  103.19    8.36 
  -3   9   0  103.22    5.65 
  -3   9   0   98.65    7.29 
  -3   9   0   98.58    6.67 
  -3   9   0  105.08    8.29 
   2  -9   0    6.26    2.18 
   2  -9   0    4.03    1.84 
   2  -9   0    5.60    2.62 
   2  -9   0    1.67    1.46 
   2  -9   0    3.70    1.92 
   2  -9   0    5.23    1.69 
   2  -9   0    4.43    2.34 
   2  -9   0    4.84    1.48 
   2  -9   0    6.45    2.46 
  -2   9   0    1.22    1.40 
  -2   9   0    6.67    2.60 
  -2   9   0    4.76    1.73 
  -2   9   0    3.69    1.71 
  -2   9   0    5.31    2.57 
  -2   9   0    3.65    1.59 
  -2   9   0    4.14    2.09 
  -2   9   0    4.21    2.15 
  -2   9   0    3.79    2.25 
  -2   9   0    3.76    1.77 
   1  -9   0  100.59    6.63 
   1  -9   0  108.81    6.92 
   1  -9   0   93.10    6.95 
   1  -9   0  101.56    6.45 
   1  -9   0   99.24    7.67 
   1  -9   0  103.27    7.00 
   1  -9   0  100.35    6.21 
   1  -9   0   95.18    7.21 
   1  -9   0  105.90    5.14 
  -1   9   0  101.40    6.25 
  -1   9   0  100.18    6.05 
  -1   9   0  106.02    6.56 
  -1   9   0  113.29    7.76 
  -1   9   0  112.41    6.50 
  -1   9   0  103.62    6.63 
  -1   9   0   97.47    6.95 
  -1   9   0  101.21    7.14 
  -1   9   0   99.44    7.09 
  -1   9   0  106.52    7.57 
   0  -9   0  109.26    6.79 
   0  -9   0  104.43    7.61 
   0  -9   0   95.60    6.73 
   0  -9   0  100.88    6.80 
   0  -9   0   99.65    6.15 
   0  -9   0  107.56    4.96 
   0  -9   0  100.99    7.12 
   0  -9   0  109.45    6.74 
   0  -9   0   96.58    6.41 
   0   9   0  103.13    5.99 
   0   9   0  100.01    6.46 
   0   9   0   99.11    6.85 
   0   9   0  102.53    6.36 
   0   9   0  103.70    6.23 
   0   9   0  105.35    6.47 
   0   9   0  103.84    6.95 
   0   9   0  104.10    7.18 
   0   9   0   92.80    6.98 
  -1  -9   0  141.31    8.01 
  -1  -9   0  139.18    7.73 
  -1  -9   0  144.43    7.50 
  -1  -9   0  142.18    7.51 
  -1  -9   0  144.48    8.14 
  -1  -9   0  134.40    8.75 
  -1  -9   0  135.99    8.38 
  -1  -9   0  143.15    6.15 
  -1  -9   0  134.13    7.64 
  -1  -9   0  136.55    8.37 
   1   9   0  141.03    7.16 
   1   9   0  144.13    7.32 
   1   9   0  139.57    8.36 
   1   9   0  140.33    8.12 
   1   9   0  130.36    8.09 
   1   9   0  138.95    7.65 
   1   9   0  137.13    7.53 
   1   9   0  143.72    8.25 
   1   9   0  133.38    7.34 
   1   9   0  141.32    8.12 
  -2  -9   0   74.01    4.62 
  -2  -9   0   66.11    4.77 
  -2  -9   0   69.34    6.03 
  -2  -9   0   68.44    5.98 
  -2  -9   0   75.79    5.87 
  -2  -9   0   64.19    4.99 
  -2  -9   0   67.38    5.08 
  -2  -9   0   70.25    5.39 
   2   9   0   65.45    5.03 
   2   9   0   67.81    4.85 
   2   9   0   68.79    5.57 
   2   9   0   74.37    4.84 
   2   9   0   71.67    5.01 
   2   9   0   61.27    4.91 
   2   9   0   67.44    4.62 
   2   9   0   62.82    5.44 
   2   9   0   72.61    3.93 
   2   9   0   73.24    5.74 
   2   9   0   73.06    5.61 
  -3  -9   0   53.20    3.93 
  -3  -9   0   48.53    4.08 
  -3  -9   0   45.65    4.38 
  -3  -9   0   56.75    4.54 
  -3  -9   0   58.25    4.62 
  -3  -9   0   47.22    3.89 
  -3  -9   0   49.94    3.48 
  -3  -9   0   54.21    5.04 
  -3  -9   0   53.54    5.33 
   3   9   0   51.26    4.31 
   3   9   0   49.86    4.92 
   3   9   0   53.53    4.48 
   3   9   0   47.01    3.93 
   3   9   0   42.21    4.49 
   3   9   0   51.99    4.79 
   3   9   0   44.04    3.87 
   3   9   0   46.22    4.05 
   3   9   0   48.36    4.78 
   3   9   0   51.85    4.04 
  -4  -9   0   30.21    4.71 
  -4  -9   0   35.80    4.57 
  -4  -9   0   37.74    3.67 
  -4  -9   0   36.51    4.01 
  -4  -9   0   37.69    3.87 
  -4  -9   0   39.19    3.93 
  -4  -9   0   35.24    3.06 
  -4  -9   0   31.21    4.02 
   4   9   0   36.79    3.70 
   4   9   0   28.45    4.48 
   4   9   0   40.26    4.46 
   4   9   0   30.03    4.19 
   4   9   0   36.13    3.55 
   4   9   0   38.82    3.15 
   4   9   0   35.37    4.31 
   4   9   0   39.92    3.68 
   4   9   0   36.58    5.21 
   4   9   0   38.70    3.80 
   4   9   0   37.27    3.28 
  -5  -9   0   12.69    3.44 
  -5  -9   0   14.95    3.35 
  -5  -9   0    8.21    2.49 
  -5  -9   0   16.54    3.26 
  -5  -9   0   11.18    3.46 
  -5  -9   0   17.40    3.10 
  -5  -9   0   13.04    3.21 
  -5  -9   0   17.26    2.91 
  -5  -9   0   15.23    2.39 
   5   9   0   10.68    3.68 
   5   9   0   12.60    3.28 
   5   9   0   11.21    2.59 
   5   9   0   14.62    2.97 
   5   9   0   15.69    3.20 
   5   9   0   18.39    3.47 
   5   9   0   16.85    4.17 
   5   9   0   13.05    2.67 
   5   9   0   15.11    3.60 
   5   9   0   10.61    2.74 
  -6  -9   0   40.60    4.15 
  -6  -9   0   40.77    5.43 
  -6  -9   0   42.64    2.88 
  -6  -9   0   43.94    5.61 
  -6  -9   0   43.13    4.56 
  -6  -9   0   43.00    5.13 
  -6  -9   0   40.42    5.07 
  -6  -9   0   42.77    4.68 
  -6  -9   0   41.91    4.29 
   6   9   0   41.27    4.32 
   6   9   0   30.64    4.82 
   6   9   0   44.28    5.15 
   6   9   0   40.00    4.17 
   6   9   0   44.07    5.34 
   6   9   0   42.38    4.22 
   6   9   0   45.28    4.56 
   6   9   0   42.84    5.20 
  -7  -9   0    6.65    2.33 
  -7  -9   0    9.95    3.87 
  -7  -9   0    6.48    2.34 
  -7  -9   0    5.80    2.52 
  -7  -9   0    5.01    2.44 
  -7  -9   0    5.03    2.34 
  -7  -9   0    9.03    2.93 
  -7  -9   0    6.36    2.62 
   7   9   0    8.66    2.71 
   7   9   0    8.51    2.49 
   7   9   0   10.44    3.16 
   7   9   0    6.37    3.05 
   7   9   0    4.73    2.54 
  -8  -9   0   31.71    5.10 
  -8  -9   0   31.65    6.41 
  -8  -9   0   35.23    4.94 
  -8  -9   0   32.56    5.64 
  -8  -9   0   44.93    7.33 
  -8  -9   0   33.88    5.72 
  -8  -9   0   34.47    5.09 
   8   9   0   39.12    5.65 
   8   9   0   40.51    5.04 
   8   9   0   37.84    4.75 
   8   9   0   23.84    4.49 
   8   9   0   45.07    7.87 
  -9  -9   0    4.11    2.61 
  -9  -9   0    6.05    3.57 
  -9  -9   0    2.85    2.33 
  -9  -9   0    6.50    3.70 
  -9  -9   0    5.26    2.76 
  -9  -9   0   10.83    3.96 
  -9  -9   0    4.41    2.60 
  -9  -9   0    4.74    2.49 
   9   9   0    6.54    2.73 
   9   9   0    5.69    2.90 
   9   9   0    0.86    1.44 
   9   9   0    1.07    1.26 
   9   9   0    4.99    2.88 
 -10  -9   0   25.53    5.78 
 -10  -9   0   28.20    7.24 
 -10  -9   0   29.12    5.80 
 -10  -9   0   36.13    7.22 
 -10  -9   0   24.48    5.55 
 -10  -9   0   27.21    5.14 
 -10  -9   0   32.21    6.28 
 -10  -9   0   27.93    5.91 
  10   9   0   22.71    4.70 
  10   9   0   29.94    5.95 
  10   9   0   23.33    4.93 
  10   9   0   30.05    5.69 
  10   9   0   31.30    6.51 
 -11  -9   0    0.05    2.19 
 -11  -9   0   -0.07    2.02 
 -11  -9   0    0.45    2.30 
 -11  -9   0    1.02    2.00 
 -11  -9   0    0.70    2.43 
 -11  -9   0    1.13    2.33 
  11   9   0    0.65    2.62 
  11   9   0    2.23    2.72 
  11   9   0   -0.06    0.31 
  11   9   0    1.51    2.27 
 -12  -9   0   18.87    5.45 
 -12  -9   0   21.54    6.61 
 -12  -9   0   19.27    6.46 
 -12  -9   0   22.41    6.27 
 -12  -9   0   18.46    6.83 
  12   9   0   18.70    4.87 
  12   9   0   20.25    5.22 
  12   9   0   23.60    6.43 
  10 -10   0   22.28    7.16 
  10 -10   0   33.50    7.33 
  10 -10   0   28.37    8.59 
  10 -10   0   32.32    6.95 
 -10  10   0   15.65    5.43 
 -10  10   0   26.12    8.04 
 -10  10   0   23.91    5.39 
   9 -10   0   -0.37    2.52 
   9 -10   0   -2.49    1.55 
   9 -10   0    0.41    2.20 
   9 -10   0   -0.13    2.22 
   9 -10   0    0.44    2.50 
  -9  10   0   -0.54    1.01 
  -9  10   0   -0.05    0.56 
  -9  10   0   -0.79    2.32 
  -9  10   0    1.55    2.54 
  -9  10   0   -0.58    2.82 
  -9  10   0    0.54    2.40 
   8 -10   0   28.26    6.33 
   8 -10   0   34.62    7.29 
   8 -10   0   48.28    9.51 
   8 -10   0   41.04    7.47 
   8 -10   0   32.89    6.42 
   8 -10   0   44.72    9.54 
   8 -10   0   39.09    6.68 
  -8  10   0   34.62    6.09 
  -8  10   0   32.74    6.85 
  -8  10   0   36.45    6.13 
  -8  10   0   30.28    6.43 
  -8  10   0   37.34    8.18 
  -8  10   0   31.63    8.14 
  -8  10   0   28.69    6.29 
   7 -10   0   -0.56    1.68 
   7 -10   0    1.41    2.64 
   7 -10   0   -1.00    1.62 
   7 -10   0    1.13    2.31 
   7 -10   0   -1.20    1.59 
   7 -10   0   -1.04    1.87 
  -7  10   0   -0.47    1.94 
  -7  10   0   -1.25    1.73 
  -7  10   0    0.69    2.45 
  -7  10   0   -0.93    1.75 
  -7  10   0   -0.23    2.50 
  -7  10   0   -0.16    1.99 
  -7  10   0    0.44    1.64 
   6 -10   0   57.12    6.72 
   6 -10   0   49.24    5.90 
   6 -10   0   45.55    6.03 
   6 -10   0   57.19    6.80 
   6 -10   0   50.29    7.23 
   6 -10   0   59.09    6.52 
   6 -10   0   51.16    6.48 
   6 -10   0   50.21    7.12 
  -6  10   0   49.85    5.78 
  -6  10   0   66.33    9.21 
  -6  10   0   50.24    6.01 
  -6  10   0   49.25    6.31 
  -6  10   0   50.09    6.22 
  -6  10   0   49.79    6.61 
  -6  10   0   52.99    9.30 
   5 -10   0    2.06    2.11 
   5 -10   0    5.96    2.80 
   5 -10   0    1.29    1.71 
   5 -10   0    2.54    2.06 
   5 -10   0    4.93    3.68 
  -5  10   0    3.84    3.13 
  -5  10   0    3.13    2.68 
  -5  10   0    3.05    3.70 
  -5  10   0    5.58    2.75 
  -5  10   0    2.25    2.38 
  -5  10   0    2.48    1.90 
  -5  10   0    3.06    2.17 
  -5  10   0    3.12    2.36 
  -5  10   0    3.79    2.46 
  -5  10   0    2.68    2.59 
   4 -10   0   49.66    5.62 
   4 -10   0   59.88    6.92 
   4 -10   0   55.14    6.63 
   4 -10   0   55.15    6.21 
   4 -10   0   58.28    6.07 
   4 -10   0   55.63    5.69 
   4 -10   0   56.45    6.25 
   4 -10   0   50.06    5.36 
  -4  10   0   58.10    6.93 
  -4  10   0   36.59    4.59 
  -4  10   0   59.67    5.20 
  -4  10   0   54.92    5.92 
  -4  10   0   49.95    5.48 
  -4  10   0   35.58    4.72 
  -4  10   0   53.25    5.20 
   3 -10   0    6.31    2.41 
   3 -10   0    2.37    2.07 
   3 -10   0    7.96    3.24 
   3 -10   0    7.10    3.02 
   3 -10   0    7.23    2.72 
   3 -10   0    7.36    1.96 
   3 -10   0    6.96    2.68 
   3 -10   0   10.19    3.84 
   3 -10   0    6.34    1.76 
   3 -10   0    7.65    2.67 
  -3  10   0    4.05    2.29 
  -3  10   0    7.10    1.94 
  -3  10   0   11.20    3.80 
  -3  10   0    9.75    3.35 
  -3  10   0    6.14    2.61 
  -3  10   0    8.37    2.29 
  -3  10   0    5.56    2.44 
  -3  10   0    6.07    2.73 
   2 -10   0   52.88    5.86 
   2 -10   0   50.44    5.57 
   2 -10   0   56.39    4.43 
   2 -10   0   53.41    6.25 
   2 -10   0   55.69    5.14 
   2 -10   0   61.46    3.99 
   2 -10   0   55.61    5.38 
   2 -10   0   54.38    6.09 
   2 -10   0   60.95    5.42 
  -2  10   0   49.27    4.85 
  -2  10   0   63.35    6.40 
  -2  10   0   57.01    5.62 
  -2  10   0   51.49    5.89 
  -2  10   0   60.46    5.38 
  -2  10   0   55.34    5.60 
  -2  10   0   51.84    5.66 
  -2  10   0   57.81    4.62 
  -2  10   0   61.65    5.17 
   1 -10   0   14.33    3.69 
   1 -10   0    7.56    2.83 
   1 -10   0   11.09    2.77 
   1 -10   0   11.44    2.04 
   1 -10   0   10.64    3.02 
   1 -10   0   14.08    3.10 
   1 -10   0   10.29    3.14 
   1 -10   0   12.75    2.80 
   1 -10   0   11.82    3.08 
  -1  10   0   14.29    3.65 
  -1  10   0   11.24    2.86 
  -1  10   0   10.10    2.96 
  -1  10   0   13.69    2.93 
  -1  10   0   12.52    3.04 
  -1  10   0   10.78    3.14 
  -1  10   0   13.25    3.60 
  -1  10   0   12.85    3.89 
  -1  10   0   13.02    2.99 
  -1  10   0   11.94    2.60 
   0 -10   0  142.02    8.25 
   0 -10   0  120.13    8.46 
   0 -10   0  133.74    8.36 
   0 -10   0  139.40    9.36 
   0 -10   0  136.35    8.07 
   0 -10   0  128.42    5.90 
   0 -10   0  126.86    8.31 
   0 -10   0  128.72    9.13 
   0 -10   0  126.98    7.58 
   0  10   0  131.56    8.60 
   0  10   0  130.48    7.94 
   0  10   0  133.49    7.78 
   0  10   0  126.81    7.71 
   0  10   0  133.60    7.61 
   0  10   0  139.72    8.81 
   0  10   0  131.40    7.41 
   0  10   0  135.50    8.48 
   0  10   0  127.13    8.41 
   0  10   0  138.15    7.38 
  -1 -10   0   39.74    2.78 
  -1 -10   0   37.23    4.46 
  -1 -10   0   36.10    4.12 
  -1 -10   0   30.48    3.47 
  -1 -10   0   33.13    3.85 
  -1 -10   0   37.51    4.17 
  -1 -10   0   34.03    4.59 
  -1 -10   0   32.81    3.74 
  -1 -10   0   38.14    4.41 
   1  10   0   34.13    3.67 
   1  10   0   37.22    4.24 
   1  10   0   35.67    4.21 
   1  10   0   35.65    4.75 
   1  10   0   36.18    3.60 
   1  10   0   30.32    4.27 
   1  10   0   28.94    3.35 
   1  10   0   30.71    3.27 
   1  10   0   31.53    4.11 
   1  10   0   28.04    4.35 
  -2 -10   0   99.04    6.18 
  -2 -10   0   96.89    7.48 
  -2 -10   0   89.32    6.90 
  -2 -10   0   95.72    5.72 
  -2 -10   0   84.06    7.17 
  -2 -10   0   92.35    6.34 
  -2 -10   0   93.95    6.35 
  -2 -10   0   94.25    7.39 
  -2 -10   0   95.04    6.72 
   2  10   0   89.64    5.99 
   2  10   0   97.69    5.91 
   2  10   0   91.62    6.01 
   2  10   0   94.66    6.39 
   2  10   0   93.36    6.94 
   2  10   0   90.40    6.94 
   2  10   0   89.24    6.68 
   2  10   0   94.79    6.90 
   2  10   0   83.47    6.11 
   2  10   0   93.35    5.76 
  -3 -10   0   38.54    4.27 
  -3 -10   0   41.88    4.74 
  -3 -10   0   43.86    4.31 
  -3 -10   0   42.16    5.05 
  -3 -10   0   38.07    3.83 
  -3 -10   0   39.27    3.27 
  -3 -10   0   42.88    5.27 
  -3 -10   0   38.81    4.13 
   3  10   0   38.99    3.87 
   3  10   0   39.95    4.62 
   3  10   0   43.80    3.90 
   3  10   0   43.84    3.91 
   3  10   0   37.18    4.84 
   3  10   0   38.40    3.85 
   3  10   0   40.81    4.58 
   3  10   0   36.93    5.56 
   3  10   0   40.16    3.87 
   3  10   0   40.34    4.63 
  -4 -10   0   50.56    5.50 
  -4 -10   0   49.89    4.46 
  -4 -10   0   54.60    5.10 
  -4 -10   0   50.85    3.44 
  -4 -10   0   47.73    5.51 
  -4 -10   0   50.91    3.97 
  -4 -10   0   49.54    4.67 
  -4 -10   0   46.88    4.58 
  -4 -10   0   51.70    5.28 
   4  10   0   46.77    3.73 
   4  10   0   44.43    4.97 
   4  10   0   48.35    3.88 
   4  10   0   50.21    4.31 
   4  10   0   51.12    4.51 
   4  10   0   55.26    5.41 
   4  10   0   49.57    5.33 
   4  10   0   51.87    5.26 
   4  10   0   50.26    4.29 
   4  10   0   40.56    4.36 
  -5 -10   0   17.61    4.25 
  -5 -10   0   15.85    3.52 
  -5 -10   0   17.00    3.89 
  -5 -10   0   22.09    3.16 
  -5 -10   0   17.42    3.82 
  -5 -10   0   20.92    3.70 
  -5 -10   0   16.14    3.37 
  -5 -10   0   19.43    4.52 
   5  10   0   19.78    3.28 
   5  10   0   15.77    3.83 
   5  10   0   18.01    3.26 
   5  10   0   16.90    3.35 
   5  10   0   15.41    3.68 
   5  10   0   16.93    3.72 
   5  10   0   11.69    3.32 
   5  10   0   17.35    3.99 
  -6 -10   0   39.44    4.51 
  -6 -10   0   42.63    4.47 
  -6 -10   0   41.67    6.51 
  -6 -10   0   37.52    3.80 
  -6 -10   0   35.61    6.32 
  -6 -10   0   40.41    5.14 
  -6 -10   0   37.70    4.50 
  -6 -10   0   39.74    3.07 
  -6 -10   0   38.78    4.79 
   6  10   0   35.22    4.91 
   6  10   0   37.88    5.15 
   6  10   0   46.66    5.24 
   6  10   0   40.40    4.20 
   6  10   0   37.38    4.27 
   6  10   0   41.91    4.27 
   6  10   0   36.74    5.43 
  -7 -10   0   23.23    4.05 
  -7 -10   0   29.54    6.01 
  -7 -10   0   22.25    4.90 
  -7 -10   0   30.12    5.75 
  -7 -10   0   22.19    4.28 
  -7 -10   0   36.54    5.88 
  -7 -10   0   31.93    5.19 
  -7 -10   0   21.13    7.09 
   7  10   0   28.12    4.53 
   7  10   0   27.54    5.33 
   7  10   0   30.35    4.91 
   7  10   0   26.24    4.47 
   7  10   0   25.52    4.62 
   7  10   0   25.35    5.24 
  -8 -10   0   17.09    3.81 
  -8 -10   0   18.12    4.08 
  -8 -10   0   17.64    4.21 
  -8 -10   0   18.52    4.88 
  -8 -10   0   24.98    5.43 
  -8 -10   0   18.93    4.38 
  -8 -10   0   19.60    5.42 
  -8 -10   0   14.41    4.23 
   8  10   0   20.02    4.60 
   8  10   0   18.82    4.72 
   8  10   0   19.92    5.12 
   8  10   0   17.92    3.91 
   8  10   0   19.13    4.36 
   8  10   0   19.00    4.35 
  -9 -10   0   19.92    4.35 
  -9 -10   0   24.79    5.60 
  -9 -10   0   20.07    4.89 
  -9 -10   0   17.72    4.90 
  -9 -10   0   19.76    4.45 
  -9 -10   0   19.47    4.71 
  -9 -10   0   22.09    6.45 
  -9 -10   0   22.36    5.05 
   9  10   0   15.04    4.05 
   9  10   0   21.06    4.31 
   9  10   0   25.39    5.37 
   9  10   0   33.00    8.45 
   9  10   0   11.90    3.90 
 -10 -10   0    9.62    3.38 
 -10 -10   0    8.53    3.84 
 -10 -10   0    6.01    2.87 
 -10 -10   0   10.12    4.27 
 -10 -10   0    9.40    3.35 
 -10 -10   0    6.86    3.34 
 -10 -10   0   10.26    4.80 
  10  10   0    8.30    3.66 
  10  10   0    6.70    3.12 
  10  10   0    7.30    3.71 
 -11 -10   0   14.05    5.19 
 -11 -10   0   15.72    5.51 
 -11 -10   0   11.54    4.49 
 -11 -10   0   10.42    3.51 
 -11 -10   0   14.80    4.86 
 -11 -10   0   12.67    4.45 
  11  10   0   11.05    4.19 
  11  10   0   11.83    4.58 
  11  10   0   12.27    4.14 
 -12 -10   0    3.44    3.03 
 -12 -10   0    2.38    3.22 
 -12 -10   0    3.21    3.11 
  12  10   0    3.31    3.33 
  12  10   0    1.24    2.87 
  12  10   0    0.01    0.46 
  12  10   0   -0.29    0.52 
   9 -11   0   22.93    7.48 
   9 -11   0   32.99    9.10 
   9 -11   0   22.19    5.89 
   9 -11   0   26.24    6.33 
  -9  11   0   25.17    7.45 
  -9  11   0   17.07    4.78 
  -9  11   0   24.93    5.75 
  -9  11   0   22.76    6.21 
   8 -11   0    1.38    3.26 
   8 -11   0    1.76    2.70 
   8 -11   0   -0.09    2.23 
   8 -11   0    3.29    2.85 
   8 -11   0    1.97    2.93 
  -8  11   0    1.84    3.07 
  -8  11   0    0.87    2.46 
  -8  11   0    2.09    2.78 
  -8  11   0   -0.05    0.46 
  -8  11   0   -0.59    2.23 
  -8  11   0    2.18    3.99 
   7 -11   0   41.94    6.73 
   7 -11   0   42.52    8.86 
   7 -11   0   42.80    6.92 
   7 -11   0   36.06    8.19 
   7 -11   0   37.20    6.76 
   7 -11   0   39.63    6.92 
  -7  11   0   27.84    5.56 
  -7  11   0   34.96    5.89 
  -7  11   0   29.29    6.20 
  -7  11   0   35.77    6.52 
  -7  11   0   37.27    6.92 
  -7  11   0   31.53    7.84 
   6 -11   0    1.66    2.17 
   6 -11   0    1.31    2.14 
   6 -11   0    1.93    2.06 
   6 -11   0    0.31    2.58 
   6 -11   0    0.59    2.48 
   6 -11   0    1.18    1.99 
   6 -11   0    0.64    2.12 
  -6  11   0    0.74    2.08 
  -6  11   0    0.38    2.01 
  -6  11   0   -0.33    2.46 
  -6  11   0   -0.94    1.82 
  -6  11   0   -0.21    1.65 
  -6  11   0   -1.47    1.78 
  -6  11   0    1.01    2.09 
   5 -11   0   33.20    6.46 
   5 -11   0   35.14    7.53 
   5 -11   0   34.50    6.92 
   5 -11   0   30.07    5.81 
   5 -11   0   26.55    5.12 
   5 -11   0   27.54    5.29 
   5 -11   0   31.00    6.12 
   5 -11   0   29.25    6.52 
  -5  11   0   31.42    5.47 
  -5  11   0   30.00    5.95 
  -5  11   0   36.01    5.65 
  -5  11   0   35.13   10.23 
  -5  11   0   24.54    5.42 
  -5  11   0   33.39    6.84 
  -5  11   0   29.86    5.58 
  -5  11   0   29.12    6.93 
   4 -11   0    1.34    1.90 
   4 -11   0    0.68    1.63 
   4 -11   0    0.55    2.04 
   4 -11   0    0.48    1.68 
   4 -11   0    0.40    1.72 
   4 -11   0    2.21    1.87 
   4 -11   0    0.99    1.70 
  -4  11   0    0.92    1.58 
  -4  11   0   -0.74    1.47 
  -4  11   0   -0.19    1.87 
  -4  11   0   -0.89    1.03 
  -4  11   0    1.82    1.94 
  -4  11   0    0.61    1.96 
  -4  11   0   -0.34    2.02 
  -4  11   0    0.79    2.13 
  -4  11   0    0.73    2.27 
   3 -11   0   53.77    5.68 
   3 -11   0   49.18    5.70 
   3 -11   0   47.30    5.38 
   3 -11   0   45.35    5.47 
   3 -11   0   42.90    6.01 
   3 -11   0   47.99    6.43 
   3 -11   0   47.11    3.95 
   3 -11   0   55.55    6.28 
  -3  11   0   54.45    5.48 
  -3  11   0   51.78    5.84 
  -3  11   0   52.32    6.53 
  -3  11   0   52.99    5.70 
  -3  11   0   60.21    4.58 
  -3  11   0   47.99    5.17 
  -3  11   0   57.26    6.15 
   2 -11   0    4.45    1.87 
   2 -11   0    5.00    1.55 
   2 -11   0    2.13    2.12 
   2 -11   0    5.65    2.48 
   2 -11   0    2.31    1.99 
   2 -11   0    2.75    2.28 
   2 -11   0    4.49    2.32 
   2 -11   0    1.36    1.91 
  -2  11   0    0.06    0.43 
  -2  11   0    2.06    1.83 
  -2  11   0    3.76    2.52 
  -2  11   0    4.11    2.49 
  -2  11   0    4.51    2.02 
  -2  11   0    0.03    0.26 
  -2  11   0    3.86    2.28 
  -2  11   0    4.55    2.76 
   1 -11   0   81.58    7.59 
   1 -11   0   85.13    6.14 
   1 -11   0   75.74    6.91 
   1 -11   0   84.44    6.57 
   1 -11   0   77.85    6.17 
   1 -11   0   74.33    6.37 
   1 -11   0   86.27    7.01 
   1 -11   0   74.08    7.07 
   1 -11   0   79.00    4.51 
  -1  11   0   79.17    6.43 
  -1  11   0   85.50    6.17 
  -1  11   0   90.75    7.50 
  -1  11   0   87.31    6.32 
  -1  11   0   82.71    6.34 
  -1  11   0   87.90    7.59 
  -1  11   0   84.43    7.31 
  -1  11   0   87.68    7.21 
   0 -11   0    5.13    2.14 
   0 -11   0    5.42    2.25 
   0 -11   0    4.37    2.56 
   0 -11   0    4.94    2.52 
   0 -11   0    7.08    2.58 
   0 -11   0    6.04    2.36 
   0 -11   0    7.81    1.69 
   0 -11   0    4.98    1.99 
   0 -11   0    8.94    2.96 
   0  11   0    6.38    2.31 
   0  11   0    6.28    2.41 
   0  11   0    6.39    2.69 
   0  11   0    5.06    2.56 
   0  11   0    7.48    2.35 
   0  11   0    3.23    2.02 
   0  11   0    4.37    2.33 
   0  11   0    5.12    2.48 
  -1 -11   0   86.47    6.81 
  -1 -11   0   89.31    6.19 
  -1 -11   0   93.36    7.34 
  -1 -11   0   87.05    7.55 
  -1 -11   0   83.97    6.64 
  -1 -11   0   82.34    6.38 
  -1 -11   0   88.64    6.49 
  -1 -11   0   85.45    6.10 
  -1 -11   0   93.50    7.19 
   1  11   0   88.82    6.86 
   1  11   0   89.40    7.19 
   1  11   0   87.21    8.23 
   1  11   0   86.16    6.87 
   1  11   0   88.11    7.03 
   1  11   0   93.47    6.98 
   1  11   0   82.68    6.05 
   1  11   0   84.34    5.86 
  -2 -11   0    5.61    2.53 
  -2 -11   0    6.02    2.25 
  -2 -11   0    3.86    1.79 
  -2 -11   0    4.01    2.15 
  -2 -11   0    5.77    1.94 
  -2 -11   0    4.97    2.08 
  -2 -11   0    7.19    3.14 
  -2 -11   0    6.83    2.86 
  -2 -11   0    5.27    2.24 
   2  11   0    3.75    2.18 
   2  11   0    5.51    1.88 
   2  11   0    4.57    2.02 
   2  11   0    3.80    2.20 
   2  11   0   -0.10    0.19 
   2  11   0    7.35    2.61 
   2  11   0    3.60    2.24 
   2  11   0    3.83    2.23 
   2  11   0    7.73    2.58 
  -3 -11   0   65.69    6.60 
  -3 -11   0   63.65    6.67 
  -3 -11   0   66.42    6.23 
  -3 -11   0   62.29    5.47 
  -3 -11   0   55.15    4.94 
  -3 -11   0   60.77    5.66 
  -3 -11   0   56.40    5.23 
  -3 -11   0   70.65    5.39 
  -3 -11   0   69.20    4.60 
   3  11   0   73.32    5.52 
   3  11   0   63.57    5.96 
   3  11   0   66.49    5.03 
   3  11   0   58.53    5.92 
   3  11   0   67.91    6.34 
   3  11   0   65.80    5.23 
   3  11   0   63.45    5.55 
   3  11   0   65.72    5.92 
  -4 -11   0   23.55    3.88 
  -4 -11   0   23.88    5.26 
  -4 -11   0   21.91    5.03 
  -4 -11   0   17.94    3.78 
  -4 -11   0   26.43    6.12 
  -4 -11   0   22.16    4.05 
  -4 -11   0   20.06    4.05 
  -4 -11   0   24.77    3.66 
   4  11   0   14.25    3.70 
   4  11   0   17.55    3.14 
   4  11   0   16.54    3.54 
   4  11   0   16.98    3.69 
   4  11   0   17.52    3.96 
   4  11   0   22.55    3.03 
   4  11   0   22.48    4.51 
   4  11   0   22.01    2.61 
   4  11   0   21.12    3.63 
  -5 -11   0   65.49    6.09 
  -5 -11   0   60.76    5.72 
  -5 -11   0   67.29    6.53 
  -5 -11   0   61.90    5.66 
  -5 -11   0   68.82    7.09 
  -5 -11   0   58.10    6.71 
  -5 -11   0   62.63    5.53 
   5  11   0   71.67    5.40 
   5  11   0   63.84    5.78 
   5  11   0   64.05    5.39 
   5  11   0   65.25    6.69 
   5  11   0   68.35    4.89 
   5  11   0   68.34    5.41 
   5  11   0   78.33    6.79 
   5  11   0   54.67   10.09 
  -6 -11   0    5.51    3.09 
  -6 -11   0    2.06    1.84 
  -6 -11   0    2.57    2.19 
  -6 -11   0    2.34    1.85 
  -6 -11   0    5.84    1.72 
  -6 -11   0    2.69    2.03 
  -6 -11   0    5.80    2.38 
  -6 -11   0    3.51    2.07 
   6  11   0    3.42    1.80 
   6  11   0    1.62    1.66 
   6  11   0    5.91    2.19 
   6  11   0    4.68    2.09 
   6  11   0    2.90    2.38 
   6  11   0    1.19    2.20 
   6  11   0    4.08    2.52 
   6  11   0    5.93    2.68 
  -7 -11   0   22.42    4.58 
  -7 -11   0   22.40    4.89 
  -7 -11   0   24.30    4.60 
  -7 -11   0   21.16    4.12 
  -7 -11   0   21.58    3.87 
  -7 -11   0   16.91    4.21 
  -7 -11   0   23.26    5.78 
  -7 -11   0   23.67    5.19 
   7  11   0   23.88    5.41 
   7  11   0   26.45    4.49 
   7  11   0   18.96    4.63 
   7  11   0   31.15    4.52 
   7  11   0   23.50    5.22 
   7  11   0   21.39    4.08 
   7  11   0   26.43    4.91 
   7  11   0   19.55    4.51 
  -8 -11   0    9.98    3.21 
  -8 -11   0   14.98    3.99 
  -8 -11   0   14.54    5.35 
  -8 -11   0   11.02    4.22 
  -8 -11   0   19.02    5.21 
  -8 -11   0    8.75    3.63 
  -8 -11   0   13.79    5.08 
  -8 -11   0    9.42    3.84 
   8  11   0   16.84    3.69 
   8  11   0   17.68    4.11 
   8  11   0   11.20    3.94 
   8  11   0   12.00    4.42 
   8  11   0   15.28    3.87 
  -9 -11   0   12.81    3.65 
  -9 -11   0   11.92    4.15 
  -9 -11   0   18.97    5.20 
  -9 -11   0   13.08    4.35 
  -9 -11   0   12.37    5.28 
  -9 -11   0   13.94    3.80 
  -9 -11   0   15.77    5.43 
  -9 -11   0   12.28    3.83 
   9  11   0   14.85    4.70 
   9  11   0   14.11    4.10 
   9  11   0   14.54    4.06 
 -10 -11   0    6.29    3.39 
 -10 -11   0   13.89    4.53 
 -10 -11   0   11.09    5.29 
 -10 -11   0   11.86    3.74 
 -10 -11   0   13.18    4.37 
 -10 -11   0   11.76    4.08 
  10  11   0   10.42    3.71 
  10  11   0   11.05    4.14 
  10  11   0    8.83    3.58 
  10  11   0    0.08    0.34 
 -11 -11   0    6.77    3.24 
 -11 -11   0    8.05    3.77 
 -11 -11   0    9.96    4.69 
 -11 -11   0    6.09    3.61 
 -11 -11   0    6.77    5.10 
 -11 -11   0    9.84    4.06 
  11  11   0    8.43    3.81 
  11  11   0   -0.02    0.46 
  11  11   0    7.62    3.73 
   8 -12   0   16.63    5.34 
   8 -12   0   17.52    6.80 
   8 -12   0   25.01    7.44 
   8 -12   0   16.43    5.20 
  -8  12   0   14.98    5.01 
  -8  12   0    0.11    0.61 
  -8  12   0   16.55    6.18 
  -8  12   0   24.98    6.26 
  -8  12   0   19.39    6.27 
  -8  12   0   17.18    4.92 
   7 -12   0    0.85    2.59 
   7 -12   0    3.89    2.86 
   7 -12   0    4.92    3.71 
   7 -12   0    8.30    4.79 
   7 -12   0    2.25    2.55 
  -7  12   0    1.44    2.40 
  -7  12   0    4.97    3.62 
  -7  12   0    0.19    0.81 
  -7  12   0    3.99    3.59 
  -7  12   0    5.42    3.54 
  -7  12   0    0.10    0.52 
   6 -12   0   27.88    7.25 
   6 -12   0   26.68    6.17 
   6 -12   0   32.74    6.37 
   6 -12   0   34.27    6.91 
   6 -12   0   26.19    5.53 
   6 -12   0   21.96    5.88 
  -6  12   0   37.70    7.20 
  -6  12   0   33.93    7.85 
  -6  12   0   17.38    4.66 
  -6  12   0   33.37    5.96 
  -6  12   0   31.69    5.80 
   5 -12   0    1.57    2.48 
   5 -12   0    0.49    2.23 
   5 -12   0    1.99    2.57 
   5 -12   0    0.10    1.89 
   5 -12   0   -0.66    1.27 
   5 -12   0    2.25    2.53 
   5 -12   0    2.04    2.30 
  -5  12   0    0.33    2.23 
  -5  12   0    2.69    2.97 
  -5  12   0   -0.17    1.36 
  -5  12   0    2.73    3.07 
  -5  12   0    1.97    2.56 
   4 -12   0   33.38    6.31 
   4 -12   0   34.76    5.84 
   4 -12   0   38.69    7.60 
   4 -12   0   25.39    5.61 
   4 -12   0   38.32    7.53 
   4 -12   0   39.78    6.41 
   4 -12   0   37.36    6.64 
  -4  12   0   23.69    4.57 
  -4  12   0   35.99    6.72 
  -4  12   0   33.64    5.54 
  -4  12   0   36.53    3.54 
  -4  12   0   33.47    5.79 
  -4  12   0   26.74    6.71 
  -4  12   0   39.75    6.26 
   3 -12   0    2.01    2.08 
   3 -12   0    2.01    2.28 
   3 -12   0    1.74    1.86 
   3 -12   0    3.68    2.65 
   3 -12   0   -1.52    1.11 
   3 -12   0    1.50    2.03 
   3 -12   0    1.93    2.34 
   3 -12   0    2.42    1.39 
   3 -12   0    1.78    2.04 
  -3  12   0    1.61    2.42 
  -3  12   0    1.94    1.89 
  -3  12   0    3.70    2.46 
  -3  12   0    1.34    2.40 
  -3  12   0    1.28    1.64 
  -3  12   0    2.74    2.72 
  -3  12   0    1.31    2.52 
  -3  12   0    1.75    2.45 
   2 -12   0   57.93    3.97 
   2 -12   0   60.94    5.83 
   2 -12   0   56.89    4.83 
   2 -12   0   56.43    6.49 
   2 -12   0   48.00    6.45 
   2 -12   0   50.44    6.44 
   2 -12   0   55.74    5.82 
   2 -12   0   56.33    6.07 
   2 -12   0   55.65    5.90 
  -2  12   0   55.83    6.57 
  -2  12   0   56.15    5.40 
  -2  12   0   42.00    5.78 
  -2  12   0   35.90    5.52 
  -2  12   0   63.10    5.52 
  -2  12   0   48.90    4.90 
  -2  12   0   48.15    5.33 
  -2  12   0   53.01    6.33 
  -2  12   0   52.80    6.70 
   1 -12   0   -0.16    1.69 
   1 -12   0    0.67    1.63 
   1 -12   0    0.65    1.83 
   1 -12   0    0.79    0.96 
   1 -12   0    1.72    1.78 
   1 -12   0    0.19    1.40 
   1 -12   0    2.54    2.11 
   1 -12   0    1.56    1.98 
   1 -12   0    0.85    1.58 
  -1  12   0    1.75    1.69 
  -1  12   0    0.88    1.79 
  -1  12   0    1.40    1.91 
  -1  12   0    1.57    1.54 
  -1  12   0    0.02    1.86 
  -1  12   0    0.94    2.06 
  -1  12   0    1.02    1.54 
   0 -12   0   91.55    7.86 
   0 -12   0   93.03    7.08 
   0 -12   0   88.43    6.99 
   0 -12   0   86.70    7.26 
   0 -12   0   97.49    7.80 
   0 -12   0   85.64    7.14 
   0 -12   0   86.85    6.92 
   0 -12   0   78.90    6.92 
   0 -12   0   89.12    8.14 
   0  12   0   86.09    7.68 
   0  12   0   88.09    6.17 
   0  12   0   87.78    7.01 
   0  12   0   91.72    7.57 
   0  12   0   86.05    6.22 
   0  12   0   82.11    6.84 
   0  12   0   85.16    6.50 
  -1 -12   0    0.40    1.26 
  -1 -12   0    0.63    1.68 
  -1 -12   0    1.31    1.81 
  -1 -12   0   -0.39    1.28 
  -1 -12   0    1.98    1.76 
  -1 -12   0    0.40    1.47 
  -1 -12   0   -0.85    1.10 
  -1 -12   0   -0.02    1.68 
  -1 -12   0    1.51    2.23 
   1  12   0    0.03    1.25 
   1  12   0   -0.48    1.38 
   1  12   0   -1.86    1.23 
   1  12   0    0.31    1.22 
   1  12   0   -0.82    1.65 
   1  12   0    1.36    1.94 
   1  12   0    1.16    1.58 
   1  12   0   -0.77    1.34 
   1  12   0   -0.19    1.29 
  -2 -12   0   79.44    6.14 
  -2 -12   0   70.55    6.04 
  -2 -12   0   74.93    6.87 
  -2 -12   0   69.92    6.36 
  -2 -12   0   77.87    6.40 
  -2 -12   0   72.48    5.43 
  -2 -12   0   76.58    7.43 
  -2 -12   0   64.24    5.80 
  -2 -12   0   67.45    6.86 
   2  12   0   59.46    5.84 
   2  12   0   72.81    6.53 
   2  12   0   80.92    5.90 
   2  12   0   74.95    6.84 
   2  12   0   71.77    6.27 
   2  12   0   62.45    6.47 
   2  12   0   75.57    6.38 
   2  12   0   69.78    5.38 
   2  12   0   74.00    5.41 
  -3 -12   0    0.55    1.44 
  -3 -12   0    1.46    1.63 
  -3 -12   0   -0.36    1.75 
  -3 -12   0    1.16    2.06 
  -3 -12   0    0.38    1.68 
  -3 -12   0    1.77    1.70 
  -3 -12   0   -0.12    0.93 
  -3 -12   0    0.90    1.46 
   3  12   0    0.36    0.68 
   3  12   0    0.52    1.40 
   3  12   0    0.77    1.76 
   3  12   0    1.25    1.97 
   3  12   0   -0.75    1.31 
   3  12   0    0.51    1.89 
   3  12   0   -0.19    1.36 
   3  12   0    0.52    1.29 
   3  12   0   -0.65    0.92 
  -4 -12   0   52.71    8.74 
  -4 -12   0   45.40    4.66 
  -4 -12   0   44.77    4.30 
  -4 -12   0   50.08    6.14 
  -4 -12   0   40.78    4.88 
  -4 -12   0   51.46    7.80 
  -4 -12   0   44.51    4.79 
  -4 -12   0   46.61    5.00 
   4  12   0   36.69    5.82 
   4  12   0   46.92    3.55 
   4  12   0   43.66    5.17 
   4  12   0    5.07    2.77 
   4  12   0   46.08    4.38 
   4  12   0   47.85    4.42 
   4  12   0   46.34    4.35 
   4  12   0   52.70    7.91 
   4  12   0   44.95    5.99 
   4  12   0   44.90    4.44 
  -5 -12   0    0.04    1.35 
  -5 -12   0   -0.21    1.46 
  -5 -12   0   -0.34    1.52 
  -5 -12   0    0.08    1.78 
  -5 -12   0    0.65    1.91 
  -5 -12   0    0.52    1.60 
  -5 -12   0    0.49    1.73 
  -5 -12   0    0.50    1.52 
   5  12   0   -0.48    1.79 
   5  12   0    0.17    1.33 
   5  12   0   -0.30    1.95 
   5  12   0   -0.07    1.14 
   5  12   0    0.49    1.21 
   5  12   0   -0.05    1.51 
   5  12   0   -0.26    1.32 
   5  12   0    0.31    1.71 
  -6 -12   0   33.76    5.95 
  -6 -12   0   33.87    5.45 
  -6 -12   0   31.52    5.27 
  -6 -12   0   41.90    4.76 
  -6 -12   0   32.96    5.67 
  -6 -12   0   35.45    9.44 
  -6 -12   0   37.65    5.32 
  -6 -12   0   36.46    6.94 
   6  12   0   41.30    6.26 
   6  12   0   42.59    4.44 
   6  12   0   30.06    5.08 
   6  12   0   40.79    7.21 
   6  12   0   34.13    3.89 
   6  12   0   37.08    5.23 
   6  12   0   37.17    6.42 
   6  12   0   30.06    4.02 
  -7 -12   0    2.47    2.47 
  -7 -12   0    1.52    1.88 
  -7 -12   0    2.12    1.86 
  -7 -12   0    1.18    1.84 
  -7 -12   0    2.40    2.41 
  -7 -12   0    4.04    2.94 
  -7 -12   0    1.54    1.92 
  -7 -12   0    1.04    0.99 
   7  12   0    1.75    2.61 
   7  12   0    3.67    2.05 
   7  12   0    1.05    1.66 
   7  12   0    2.81    2.54 
   7  12   0    3.42    2.66 
   7  12   0    1.14    2.53 
   7  12   0    1.41    1.99 
   7  12   0    0.83    1.67 
  -8 -12   0   25.60    3.67 
  -8 -12   0   26.81    6.64 
  -8 -12   0   24.98    4.63 
  -8 -12   0   23.16    4.91 
  -8 -12   0   18.23    4.99 
  -8 -12   0   21.99    5.22 
  -8 -12   0   21.72    4.60 
  -8 -12   0   27.67    5.79 
   8  12   0   18.07    4.65 
   8  12   0   28.39    4.99 
   8  12   0   27.60    6.18 
   8  12   0    6.83    2.15 
   8  12   0    4.17    2.20 
  -9 -12   0    7.16    3.28 
  -9 -12   0    7.52    3.50 
  -9 -12   0    9.17    3.31 
  -9 -12   0    8.78    3.19 
  -9 -12   0    7.06    3.55 
  -9 -12   0    6.23    4.00 
   9  12   0    9.24    4.40 
   9  12   0    0.27    0.42 
   9  12   0    5.56    3.00 
   9  12   0   -0.12    0.39 
 -10 -12   0   20.55    4.93 
 -10 -12   0   22.56    7.50 
 -10 -12   0   18.85    5.55 
 -10 -12   0   24.09    6.32 
 -10 -12   0   22.83    6.13 
 -10 -12   0   22.98    5.35 
  10  12   0   15.81    4.62 
  10  12   0   27.07    5.57 
   7 -13   0   11.63    5.21 
   7 -13   0   10.91    4.45 
   7 -13   0   11.32    4.91 
   7 -13   0   15.31    4.82 
  -7  13   0   12.09    4.43 
  -7  13   0   -0.13    0.53 
  -7  13   0   13.15    4.39 
  -7  13   0   10.96    4.25 
  -7  13   0    1.85    1.35 
  -7  13   0   17.21    6.71 
   6 -13   0   15.54    6.08 
   6 -13   0    8.80    4.32 
   6 -13   0    9.99    4.28 
   6 -13   0    8.86    3.75 
   6 -13   0    7.25    3.38 
  -6  13   0   14.75    4.92 
  -6  13   0   12.05    3.71 
  -6  13   0   18.03    6.60 
  -6  13   0   12.20    4.58 
  -6  13   0   10.67    5.01 
   5 -13   0   15.28    5.07 
   5 -13   0   11.82    4.30 
   5 -13   0   12.28    5.05 
   5 -13   0   13.76    4.25 
   5 -13   0   18.89    6.59 
   5 -13   0   12.74    4.14 
  -5  13   0    7.01    3.37 
  -5  13   0   16.08    5.49 
  -5  13   0   10.32    3.60 
  -5  13   0    5.76    3.24 
  -5  13   0    0.05    0.47 
   4 -13   0    6.28    3.63 
   4 -13   0   10.17    3.65 
   4 -13   0    8.32    3.83 
   4 -13   0   10.65    3.93 
   4 -13   0    9.59    3.57 
   4 -13   0   10.12    4.16 
   4 -13   0    8.56    3.58 
  -4  13   0   10.57    6.62 
  -4  13   0    6.29    3.11 
  -4  13   0    4.99    2.94 
  -4  13   0   11.85    2.73 
  -4  13   0    3.71    3.15 
  -4  13   0    7.52    2.98 
   3 -13   0   35.78    6.53 
   3 -13   0   33.73    5.69 
   3 -13   0   31.23    5.71 
   3 -13   0   40.51    6.24 
   3 -13   0   29.18    5.71 
   3 -13   0   37.08    7.11 
   3 -13   0   39.42    7.87 
   3 -13   0   33.04    3.23 
  -3  13   0   31.96    5.57 
  -3  13   0   36.66    7.26 
  -3  13   0   29.36    5.35 
  -3  13   0   32.02    5.28 
  -3  13   0   36.39    7.05 
  -3  13   0   22.38    5.52 
  -3  13   0   38.54    5.10 
   2 -13   0    8.64    3.02 
   2 -13   0    8.85    3.09 
   2 -13   0   12.37    3.53 
   2 -13   0    8.58    3.35 
   2 -13   0   11.49    3.77 
   2 -13   0    8.27    3.67 
   2 -13   0   10.30    2.09 
   2 -13   0   14.30    4.39 
   2 -13   0   11.58    2.87 
  -2  13   0   10.90    3.26 
  -2  13   0    6.72    2.96 
  -2  13   0   10.15    3.26 
  -2  13   0   14.92    4.35 
  -2  13   0    7.98    3.84 
  -2  13   0    8.99    2.96 
  -2  13   0    9.12    3.66 
  -2  13   0    5.48    3.03 
   1 -13   0   34.90    5.28 
   1 -13   0   27.04    4.95 
   1 -13   0   33.65    6.04 
   1 -13   0   42.93    7.36 
   1 -13   0   37.79    5.77 
   1 -13   0   35.31    4.60 
   1 -13   0   38.31    5.74 
   1 -13   0   31.73    5.55 
  -1  13   0   27.45    5.32 
  -1  13   0   35.98    5.57 
  -1  13   0   44.74    4.83 
  -1  13   0   37.08    5.43 
  -1  13   0   40.40    5.71 
  -1  13   0   34.10    4.45 
  -1  13   0   33.32    6.38 
  -1  13   0   43.18    5.69 
   0 -13   0    3.53    2.60 
   0 -13   0    3.87    2.29 
   0 -13   0    4.51    2.43 
   0 -13   0    3.61    2.18 
   0 -13   0    3.94    2.51 
   0 -13   0    2.02    1.95 
   0 -13   0    2.39    1.96 
   0 -13   0    4.25    2.23 
   0  13   0    2.99    2.43 
   0  13   0    1.03    2.06 
   0  13   0    2.87    1.90 
   0  13   0    4.64    2.54 
   0  13   0    3.57    2.02 
   0  13   0    4.57    2.63 
  -1 -13   0   62.88    6.47 
  -1 -13   0   59.00    6.69 
  -1 -13   0   64.99    5.98 
  -1 -13   0   62.11    6.35 
  -1 -13   0   62.20    6.25 
  -1 -13   0   57.50    5.79 
  -1 -13   0   64.42    5.75 
  -1 -13   0   70.60    7.43 
  -1 -13   0   63.01    5.64 
   1  13   0   67.22    5.64 
   1  13   0   68.57    6.60 
   1  13   0   11.94    3.56 
   1  13   0   67.48    5.40 
   1  13   0   65.31    6.18 
   1  13   0   65.66    6.95 
   1  13   0   76.07    6.40 
   1  13   0   66.00    6.47 
  -2 -13   0    4.26    2.14 
  -2 -13   0    2.57    2.33 
  -2 -13   0    3.88    1.90 
  -2 -13   0    3.05    2.31 
  -2 -13   0    2.86    2.31 
  -2 -13   0    2.92    2.23 
  -2 -13   0    2.98    2.05 
  -2 -13   0    1.71    2.16 
  -2 -13   0    2.63    2.22 
   2  13   0    1.77    2.22 
   2  13   0    2.56    2.81 
   2  13   0    4.04    1.99 
   2  13   0    3.50    2.40 
   2  13   0    2.61    2.13 
   2  13   0    3.28    1.84 
   2  13   0    4.81    2.15 
   2  13   0    2.01    2.10 
  -3 -13   0   47.87    6.38 
  -3 -13   0   48.60   10.61 
  -3 -13   0   42.32    4.87 
  -3 -13   0   42.90    4.77 
  -3 -13   0   43.97    6.04 
  -3 -13   0   48.18    5.50 
  -3 -13   0   45.28    5.21 
   3  13   0   45.76    6.34 
   3  13   0   40.58    4.85 
   3  13   0   43.38    5.35 
   3  13   0   33.89    5.84 
   3  13   0   48.21    4.53 
   3  13   0   48.31    4.79 
   3  13   0   40.88    6.91 
  -4 -13   0    0.14    1.52 
  -4 -13   0   -0.44    1.20 
  -4 -13   0    1.14    1.81 
  -4 -13   0   -0.27    1.42 
  -4 -13   0   -0.53    1.72 
  -4 -13   0   -1.12    1.39 
  -4 -13   0    0.55    2.24 
  -4 -13   0    0.21    1.78 
  -4 -13   0   -0.65    1.07 
   4  13   0    2.20    1.74 
   4  13   0   -1.36    1.59 
   4  13   0    0.19    1.89 
   4  13   0    0.35    1.87 
   4  13   0    1.52    2.28 
   4  13   0    0.63    2.58 
   4  13   0   -1.08    1.12 
   4  13   0    2.27    2.44 
  -5 -13   0   38.51    6.72 
  -5 -13   0   45.80    9.20 
  -5 -13   0   41.99    6.14 
  -5 -13   0   37.95    6.53 
  -5 -13   0   36.35    5.39 
  -5 -13   0   38.78    5.90 
  -5 -13   0   38.84    6.40 
   5  13   0   33.25    4.91 
   5  13   0   38.01    4.13 
   5  13   0   34.93    5.50 
   5  13   0   30.87    5.51 
   5  13   0   31.23    5.94 
   5  13   0   38.94    3.60 
   5  13   0   38.37    6.32 
   5  13   0   30.39    5.53 
  -6 -13   0    0.30    1.69 
  -6 -13   0    0.94    1.68 
  -6 -13   0    0.78    1.83 
  -6 -13   0    3.44    2.78 
  -6 -13   0    4.33    2.97 
  -6 -13   0    1.86    1.97 
  -6 -13   0    1.24    1.85 
   6  13   0    4.31    2.61 
   6  13   0    3.99    2.80 
   6  13   0    0.83    2.10 
   6  13   0    3.36    2.83 
   6  13   0    3.03    1.96 
   6  13   0    2.27    2.27 
   6  13   0    2.32    1.77 
  -7 -13   0   26.58    5.12 
  -7 -13   0   36.25    6.49 
  -7 -13   0   45.57    5.43 
  -7 -13   0   38.16    7.94 
  -7 -13   0   31.12    5.23 
  -7 -13   0   36.99    6.70 
  -7 -13   0   41.28    7.75 
   7  13   0   38.74    4.42 
   7  13   0   28.91    4.56 
   7  13   0   31.83    5.70 
   7  13   0   36.37    6.46 
   7  13   0   39.05    7.52 
  -8 -13   0    0.11    1.72 
  -8 -13   0    0.48    2.16 
  -8 -13   0    0.76    2.44 
  -8 -13   0   -0.43    1.60 
  -8 -13   0   -0.67    1.84 
   8  13   0   -0.11    0.33 
   8  13   0   -0.09    0.38 
   8  13   0   -1.22    2.24 
   8  13   0   -1.01    1.55 
  -9 -13   0   37.36    8.15 
  -9 -13   0   30.19    6.66 
  -9 -13   0   27.98    6.27 
  -9 -13   0   34.78    6.45 
  -9 -13   0   24.04    6.44 
   9  13   0   36.77    7.67 
   9  13   0   31.38    6.05 
   6 -14   0    9.94    4.07 
   6 -14   0   11.70    4.62 
   6 -14   0   10.10    4.89 
   6 -14   0   14.78    4.92 
   6 -14   0   13.59    5.25 
  -6  14   0    8.78    3.96 
  -6  14   0    0.14    0.63 
  -6  14   0    8.61    4.36 
  -6  14   0   10.52    4.10 
  -6  14   0   -0.09    0.60 
   5 -14   0    7.70    4.05 
   5 -14   0   13.55    5.30 
   5 -14   0    8.79    4.62 
   5 -14   0   11.35    4.02 
   5 -14   0   12.25    4.97 
  -5  14   0   13.37    4.95 
  -5  14   0    0.30    0.59 
  -5  14   0    7.53    3.73 
  -5  14   0   -0.02    0.45 
  -5  14   0    9.74    3.88 
   4 -14   0    9.42    4.08 
   4 -14   0   13.82    6.16 
   4 -14   0   12.47    4.89 
   4 -14   0    7.84    3.14 
   4 -14   0   14.22    4.92 
  -4  14   0    9.94    3.82 
  -4  14   0   10.59    3.90 
  -4  14   0   -0.33    0.40 
  -4  14   0    1.72    2.49 
  -4  14   0   12.00    4.73 
  -4  14   0   14.04    2.99 
   3 -14   0   22.10    4.93 
   3 -14   0   11.54    4.31 
   3 -14   0   20.63    5.98 
   3 -14   0   17.88    5.53 
   3 -14   0   15.60    4.80 
   3 -14   0   14.19    3.94 
  -3  14   0   16.08    4.84 
  -3  14   0   15.20    4.79 
  -3  14   0   24.84    4.21 
  -3  14   0   11.94    4.13 
   2 -14   0   26.14    5.51 
   2 -14   0   17.02    4.32 
   2 -14   0   21.88    5.04 
   2 -14   0   15.40    4.12 
   2 -14   0   23.22    5.95 
   2 -14   0   24.44    6.22 
   2 -14   0   23.25    5.23 
   2 -14   0   20.60    3.83 
  -2  14   0   24.26    5.13 
  -2  14   0   17.59    3.88 
  -2  14   0   23.33    4.46 
  -2  14   0   22.97    4.77 
  -2  14   0   21.62    5.49 
  -2  14   0   18.64    5.38 
   1 -14   0    8.76    2.98 
   1 -14   0    6.37    3.44 
   1 -14   0   10.29    3.47 
   1 -14   0    8.96    3.56 
   1 -14   0    6.49    2.76 
   1 -14   0    7.19    3.25 
   1 -14   0    5.90    2.77 
   1 -14   0    8.49    3.36 
   1 -14   0    8.33    3.85 
  -1  14   0    8.87    3.35 
  -1  14   0    8.37    2.91 
  -1  14   0    6.79    3.45 
  -1  14   0    6.61    3.19 
  -1  14   0   11.28    3.24 
  -1  14   0    4.42    3.11 
   0 -14   0   23.72    4.71 
   0 -14   0   31.62    5.48 
   0 -14   0   30.49    5.10 
   0 -14   0   35.73    6.89 
   0 -14   0   29.65    6.23 
   0 -14   0   28.02    6.15 
   0 -14   0   26.80    5.34 
   0 -14   0   29.69    4.94 
   0  14   0   46.79    7.98 
   0  14   0   23.80    5.04 
   0  14   0   34.60    6.23 
   0  14   0   32.59    6.37 
   0  14   0   36.56    5.37 
   0  14   0   32.41    5.81 
   0  14   0   32.53    6.29 
   0  14   0   34.17    4.27 
  -1 -14   0   10.47    3.46 
  -1 -14   0   10.75    3.31 
  -1 -14   0   10.01    3.34 
  -1 -14   0   11.41    4.08 
  -1 -14   0   10.41    3.14 
  -1 -14   0    9.00    2.83 
  -1 -14   0   12.32    4.13 
  -1 -14   0   13.39    4.04 
  -1 -14   0   11.07    3.57 
   1  14   0    9.82    2.97 
   1  14   0   10.88    3.77 
   1  14   0   14.75    3.93 
   1  14   0   18.05    5.28 
   1  14   0   11.01    2.88 
   1  14   0   10.29    3.57 
   1  14   0    9.75    3.42 
  -2 -14   0   26.45    4.48 
  -2 -14   0   33.62    6.49 
  -2 -14   0   25.41    4.68 
  -2 -14   0   23.58    4.76 
  -2 -14   0   22.40    4.57 
  -2 -14   0   20.66    4.72 
  -2 -14   0   23.19    5.16 
  -2 -14   0   26.56    4.91 
  -2 -14   0   28.45    5.91 
   2  14   0   19.88    4.65 
   2  14   0   30.00    5.49 
   2  14   0   24.90    3.94 
   2  14   0   29.06    6.35 
   2  14   0   34.95    5.83 
   2  14   0   23.66    4.81 
   2  14   0   26.54    4.21 
  -3 -14   0    5.46    2.97 
  -3 -14   0    6.41    3.25 
  -3 -14   0    2.21    1.95 
  -3 -14   0    5.49    2.87 
  -3 -14   0    5.92    2.72 
  -3 -14   0    5.27    1.91 
  -3 -14   0    4.90    2.43 
   3  14   0    7.11    2.28 
   3  14   0    5.89    2.31 
   3  14   0    5.94    3.01 
   3  14   0    7.19    2.81 
   3  14   0    6.58    3.20 
   3  14   0    5.04    2.74 
   3  14   0    5.01    2.96 
   3  14   0    5.79    2.91 
  -4 -14   0   29.50    6.04 
  -4 -14   0   28.21    5.55 
  -4 -14   0   25.10    5.42 
  -4 -14   0   28.62    5.14 
  -4 -14   0   23.26    4.67 
  -4 -14   0   25.04    5.37 
  -4 -14   0   32.09    6.69 
  -4 -14   0   24.40    4.39 
   4  14   0   28.96    5.14 
   4  14   0   21.71    3.90 
   4  14   0   31.41    5.72 
   4  14   0   28.51    4.53 
   4  14   0    7.18    2.68 
   4  14   0   29.72    4.15 
   4  14   0   25.51    5.07 
   4  14   0   22.77    5.20 
  -5 -14   0    3.50    2.87 
  -5 -14   0    1.42    1.93 
  -5 -14   0    3.60    2.32 
  -5 -14   0    2.22    2.57 
  -5 -14   0    0.07    1.60 
  -5 -14   0    2.14    1.89 
  -5 -14   0    3.76    2.54 
   5  14   0    1.17    2.55 
   5  14   0    2.14    1.67 
   5  14   0   -0.04    0.31 
   5  14   0    0.60    2.32 
   5  14   0    1.73    2.82 
  -6 -14   0   13.76    3.95 
  -6 -14   0   13.36    4.51 
  -6 -14   0   14.50    3.52 
  -6 -14   0   14.60    4.91 
  -6 -14   0   15.52    4.47 
   6  14   0   13.73    3.10 
   6  14   0   15.82    5.18 
   6  14   0   12.12    3.93 
   6  14   0   16.09    4.64 
   6  14   0   15.74    3.04 
  -7 -14   0   -0.34    2.27 
  -7 -14   0    0.51    1.94 
  -7 -14   0    1.03    1.90 
  -7 -14   0    0.58    2.56 
  -7 -14   0    1.17    2.31 
   7  14   0    0.15    0.35 
   7  14   0   -2.38    1.84 
   7  14   0   -1.21    2.24 
   7  14   0   -0.16    0.39 
   7  14   0    2.22    1.87 
   7  14   0   -0.40    2.36 
  -8 -14   0   25.90    6.82 
  -8 -14   0   21.44    4.42 
  -8 -14   0   19.19    4.80 
  -8 -14   0   23.05    5.44 
  -8 -14   0   23.93    5.86 
   8  14   0   25.10    4.63 
   8  14   0   18.95    5.71 
   4 -15   0   15.97    6.51 
   4 -15   0   15.93    7.09 
   4 -15   0   10.34    3.90 
   4 -15   0   15.71    5.57 
   4 -15   0   16.78    4.75 
  -4  15   0   13.15    4.71 
  -4  15   0   -0.27    0.52 
  -4  15   0    8.54    3.93 
  -4  15   0   -0.08    0.55 
   3 -15   0   10.67    4.32 
   3 -15   0   11.47    5.63 
   3 -15   0    9.66    4.36 
   3 -15   0   14.14    4.26 
   3 -15   0    8.86    4.22 
  -3  15   0    7.83    3.71 
  -3  15   0   -0.16    0.43 
  -3  15   0    0.12    0.56 
  -3  15   0    7.69    3.91 
  -3  15   0   15.27    3.55 
   2 -15   0   14.16    4.99 
   2 -15   0   11.62    4.00 
   2 -15   0   17.15    4.64 
   2 -15   0   13.89    4.95 
   2 -15   0   14.13    3.94 
  -2  15   0   15.97    4.06 
  -2  15   0   10.27    4.47 
  -2  15   0   -0.14    0.46 
   1 -15   0    7.27    3.30 
   1 -15   0   14.78    4.92 
   1 -15   0   12.54    3.49 
   1 -15   0    9.49    3.88 
   1 -15   0   10.42    3.43 
   1 -15   0   13.35    4.57 
  -1  15   0   -0.06    0.36 
  -1  15   0    0.08    0.40 
  -1  15   0    9.41    3.91 
  -1  15   0   10.94    4.04 
  -1  15   0   12.27    4.71 
   0 -15   0   10.44    3.11 
   0 -15   0    9.26    3.99 
   0 -15   0   13.17    3.77 
   0 -15   0   12.87    4.49 
   0 -15   0    9.42    4.02 
   0 -15   0    9.15    3.07 
   0 -15   0    8.79    3.22 
   0  15   0    9.73    2.91 
   0  15   0   10.31    3.64 
   0  15   0    9.82    4.54 
   0  15   0    0.32    0.58 
   0  15   0    8.95    3.73 
  -1 -15   0   16.85    3.97 
  -1 -15   0   17.33    4.69 
  -1 -15   0   17.54    5.10 
  -1 -15   0   13.42    3.91 
  -1 -15   0   13.30    4.33 
  -1 -15   0   15.87    4.27 
  -1 -15   0   20.01    5.70 
   1  15   0   18.32    4.51 
   1  15   0   17.65    4.02 
   1  15   0   17.01    4.69 
   1  15   0   14.86    4.96 
   1  15   0   21.72    5.32 
  -2 -15   0   22.44    4.92 
  -2 -15   0   19.24    3.91 
  -2 -15   0   20.16    4.15 
  -2 -15   0   20.55    4.49 
  -2 -15   0   20.47    5.19 
  -2 -15   0   17.86    5.08 
  -2 -15   0   20.43    5.25 
   2  15   0   19.55    4.86 
   2  15   0   22.79    5.99 
   2  15   0   15.31    4.60 
   2  15   0   20.25    4.79 
  -3 -15   0   11.08    4.27 
  -3 -15   0   15.72    4.00 
  -3 -15   0   13.53    3.79 
  -3 -15   0   11.75    2.75 
  -3 -15   0   14.38    4.69 
   3  15   0    6.40    2.53 
   3  15   0   19.00    3.55 
   3  15   0   11.25    3.88 
   3  15   0   18.20    5.18 
   3  15   0   14.13    4.47 
  -4 -15   0   13.72    4.82 
  -4 -15   0   10.51    4.11 
  -4 -15   0    8.00    3.10 
  -4 -15   0    8.58    3.60 
  -4 -15   0   11.56    3.36 
   4  15   0   14.20    4.52 
   4  15   0    6.56    3.79 
   4  15   0   13.87    2.99 
   4  15   0   10.26    3.76 
  -5 -15   0    9.69    3.76 
  -5 -15   0   14.19    4.13 
  -5 -15   0   10.88    4.28 
  -5 -15   0   12.12    3.46 
  -5 -15   0   15.39    4.93 
   5  15   0    9.65    4.27 
   5  15   0   12.32    4.52 
   5  15   0   13.07    2.84 
   5  15   0   15.23    4.78 
  -6 -15   0   10.82    4.22 
  -6 -15   0    8.12    3.32 
  -6 -15   0    6.54    5.64 
  -6 -15   0    8.31    3.69 
   6  15   0    0.40    0.38 
   6  15   0    7.70    3.75 
   6  15   0    7.93    3.62 
   6  15   0   10.81    4.15 
  -7 -15   0   13.70    4.91 
  -7 -15   0    9.11    3.65 
  -7 -15   0   10.15    3.85 
  -7 -15   0   13.95    3.70 
   7  15   0    0.01    0.54 
   7  15   0    6.59    3.73 
   7  15   0   -0.28    0.51 
   7  15   0   10.00    4.03 
   7  15   0    9.33    4.55 
   2 -16   0    2.93    2.48 
   2 -16   0    1.97    3.16 
   2 -16   0    6.09    3.76 
   2 -16   0    3.53    2.69 
  -2  16   0    0.08    0.52 
  -2  16   0    6.55    3.21 
  -2  16   0    7.23    4.17 
  -2  16   0    3.49    3.10 
   1 -16   0   28.54    5.16 
   1 -16   0   18.09    4.27 
   1 -16   0   21.82    5.95 
   1 -16   0   26.29    6.60 
   1 -16   0   22.72    5.24 
   1 -16   0   30.19    6.82 
  -1  16   0   15.06    4.77 
  -1  16   0   29.67    7.65 
  -1  16   0   31.05    5.92 
   0 -16   0    4.73    2.97 
   0 -16   0    6.89    2.86 
   0 -16   0    3.05    2.94 
   0 -16   0    6.11    3.44 
   0 -16   0    3.96    3.28 
   0 -16   0    4.23    4.09 
   0  16   0    0.09    0.42 
   0  16   0   -0.08    0.45 
   0  16   0    5.23    3.57 
   0  16   0    4.31    3.69 
   0  16   0    4.67    3.08 
  -1 -16   0   24.72    4.76 
  -1 -16   0   29.66    5.93 
  -1 -16   0   34.88    6.09 
  -1 -16   0   30.40    6.64 
  -1 -16   0   30.83    6.34 
   1  16   0   20.21    5.38 
   1  16   0   20.95    5.38 
   1  16   0   33.58    6.42 
  -2 -16   0    4.09    2.97 
  -2 -16   0    2.16    2.97 
  -2 -16   0    3.48    2.40 
  -2 -16   0    4.75    2.72 
  -2 -16   0    4.62    3.10 
  -2 -16   0    3.34    2.52 
   2  16   0    0.38    2.58 
   2  16   0    8.09    2.39 
   2  16   0    2.54    2.83 
   2  16   0    0.00    0.41 
   2  16   0    5.02    3.43 
  -3 -16   0   11.12    5.37 
  -3 -16   0   17.86    4.54 
  -3 -16   0   22.95    4.92 
  -3 -16   0   16.66    5.22 
   3  16   0   18.92    5.12 
   3  16   0   17.83    3.17 
   3  16   0   19.78    4.68 
   3  16   0   20.82    5.42 
   3  16   0   20.65    5.92 
  -4 -16   0   10.59    3.28 
  -4 -16   0   13.19    4.49 
  -4 -16   0    8.55    3.49 
  -4 -16   0   13.59    4.02 
  -4 -16   0   12.70    4.78 
   4  16   0    0.93    0.89 
   4  16   0   10.14    4.24 
   4  16   0   11.51    4.40 
   4  16   0    6.94    3.87 
  -5 -16   0   18.34    4.86 
  -5 -16   0   19.30    5.54 
  -5 -16   0   20.38    4.33 
  -5 -16   0   16.45    4.23 
   5  16   0   12.03    5.05 
   5  16   0   17.29    5.13 
   5  16   0   14.57    5.16 
   4  16  -1    0.39    0.72 
   4  16  -1    0.35    2.45 
   4  16  -1   -0.79    2.81 
   4  16  -1    0.06    1.19 
   4  16  -1   -0.63    2.49 
   4  16  -1   -0.13    0.49 
  -4 -16   1    2.24    2.21 
  -4 -16   1    0.10    2.02 
  -4 -16   1   -0.84    1.63 
  -4 -16   1    1.13    2.72 
   3  16  -1   20.27    5.36 
   3  16  -1   17.82    5.80 
   3  16  -1   24.15    5.12 
   3  16  -1   15.08    4.98 
  -3 -16   1   16.47    4.10 
  -3 -16   1   22.10    5.81 
  -3 -16   1   26.51    5.57 
  -3 -16   1   14.74    4.71 
   2  16  -1    0.37    2.79 
   2  16  -1    0.06    0.44 
   2  16  -1    3.73    3.54 
   2  16  -1    4.01    3.23 
   2  16  -1    0.07    0.48 
  -2 -16   1    1.23    2.62 
  -2 -16   1    3.92    3.28 
  -2 -16   1    1.44    2.68 
  -2 -16   1    2.48    2.36 
  -2 -16   1    1.05    2.36 
   1  16  -1   28.65    6.11 
   1  16  -1   33.22    7.18 
   1  16  -1   26.71    5.89 
  -1 -16   1   27.00    6.36 
  -1 -16   1   32.91    6.62 
  -1 -16   1   25.68    5.66 
  -1 -16   1   31.92    7.17 
  -1 -16   1   24.16    5.22 
  -1 -16   1   26.52    5.31 
   0  16  -1    7.60    3.80 
   0  16  -1   -0.09    0.69 
   0  16  -1    0.02    0.49 
   0  16  -1    1.91    3.19 
   0  16  -1    4.03    2.98 
   0 -16   1    4.26    3.27 
   0 -16   1    3.20    2.84 
   0 -16   1    2.15    3.00 
   0 -16   1    4.73    3.18 
   0 -16   1    5.40    3.36 
   0 -16   1    0.47    2.20 
  -1  16  -1   21.81    5.39 
  -1  16  -1   26.31    6.05 
  -1  16  -1   31.15    7.53 
   1 -16   1   26.41    5.75 
   1 -16   1   22.83    6.26 
   1 -16   1   25.00    5.35 
   1 -16   1   24.14    5.99 
   1 -16   1   28.01    5.48 
  -2  16  -1    1.65    2.83 
  -2  16  -1    1.81    2.62 
  -2  16  -1    0.01    0.56 
  -2  16  -1    2.14    2.92 
   2 -16   1    0.00    2.57 
   2 -16   1    0.86    2.28 
   2 -16   1    1.87    2.14 
   2 -16   1    3.23    5.99 
   6  15  -1   15.35    5.00 
   6  15  -1   18.61    4.94 
   6  15  -1   15.12    4.89 
  -6 -15   1   20.41    4.53 
  -6 -15   1   15.94    4.89 
  -6 -15   1   22.29    5.09 
  -6 -15   1   23.19    6.10 
  -6 -15   1   18.77    5.35 
   5  15  -1    1.13    2.73 
   5  15  -1   -0.24    0.42 
   5  15  -1    0.67    2.63 
  -5 -15   1    1.41    2.06 
  -5 -15   1    1.44    2.51 
  -5 -15   1    2.33    3.00 
  -5 -15   1    2.03    2.49 
  -5 -15   1   -2.18    1.82 
   4  15  -1   21.43    5.25 
   4  15  -1   36.30    7.32 
   4  15  -1   31.29    6.84 
   4  15  -1   29.81    4.93 
  -4 -15   1   21.73    5.71 
  -4 -15   1   33.89    6.87 
  -4 -15   1   23.85    4.71 
  -4 -15   1   27.32    6.65 
  -4 -15   1   28.87    5.59 
   3  15  -1    0.92    2.68 
   3  15  -1    1.83    2.75 
   3  15  -1    0.34    0.40 
   3  15  -1    0.01    2.44 
   3  15  -1    0.07    0.38 
  -3 -15   1   -0.95    1.67 
  -3 -15   1   -0.86    1.88 
  -3 -15   1   -0.18    1.82 
   2  15  -1   33.70    6.33 
   2  15  -1   44.12    5.91 
   2  15  -1   27.78    5.96 
   2  15  -1   37.38    7.12 
  -2 -15   1   36.39    6.23 
  -2 -15   1   43.46    7.43 
  -2 -15   1   31.24    6.64 
  -2 -15   1   40.10    6.67 
  -2 -15   1   34.75    4.00 
  -2 -15   1   31.68    5.24 
  -2 -15   1   29.01    6.54 
   1  15  -1    0.65    2.03 
   1  15  -1   -0.44    2.20 
   1  15  -1    1.04    2.17 
   1  15  -1    0.22    0.44 
   1  15  -1    1.72    2.71 
   1  15  -1    0.05    0.39 
  -1 -15   1    2.68    2.94 
  -1 -15   1   -0.22    1.79 
  -1 -15   1    0.49    2.23 
  -1 -15   1    0.37    1.34 
  -1 -15   1    0.07    2.20 
  -1 -15   1   -0.78    1.69 
   0  15  -1   32.28    7.16 
   0  15  -1   25.69    5.46 
   0  15  -1   21.76    5.10 
   0 -15   1   29.44    6.78 
   0 -15   1   24.06    5.12 
   0 -15   1   23.28    4.94 
   0 -15   1   22.69    5.04 
   0 -15   1   26.60    6.33 
   0 -15   1   26.04    6.40 
   0 -15   1   27.83    5.20 
  -1  15  -1    0.03    0.40 
  -1  15  -1   -0.56    2.30 
  -1  15  -1    1.11    2.55 
  -1  15  -1   -0.09    0.37 
  -1  15  -1    1.14    2.27 
   1 -15   1   -1.27    1.43 
   1 -15   1    1.45    2.27 
   1 -15   1   -0.19    1.89 
   1 -15   1    1.05    2.28 
   1 -15   1    0.71    2.32 
   1 -15   1   -0.27    2.29 
  -2  15  -1   27.46    6.01 
  -2  15  -1   23.81    5.50 
   2 -15   1   17.51    4.60 
   2 -15   1   24.90    4.69 
   2 -15   1   19.54    5.58 
   2 -15   1   23.84    6.49 
   2 -15   1   20.42    6.17 
   2 -15   1   27.86    5.74 
  -3  15  -1   -0.11    0.45 
  -3  15  -1    0.13    0.50 
  -3  15  -1    1.09    2.82 
  -3  15  -1    6.16    3.59 
  -3  15  -1    4.43    2.68 
   3 -15   1    3.62    3.51 
   3 -15   1    1.36    2.83 
   3 -15   1    1.02    2.24 
   3 -15   1    2.85    3.02 
  -4  15  -1   14.78    5.23 
  -4  15  -1    4.02    1.64 
  -4  15  -1   18.69    4.93 
   4 -15   1   21.40    6.37 
   4 -15   1   21.90    5.37 
   4 -15   1   27.73    6.03 
   4 -15   1   19.75    5.94 
   8  14  -1    5.76    3.57 
   8  14  -1   -0.32    0.51 
   8  14  -1    0.02    0.34 
   8  14  -1    0.48    0.81 
  -8 -14   1   13.60    4.57 
  -8 -14   1   16.85    4.68 
  -8 -14   1   17.25    8.11 
  -8 -14   1   13.40    4.00 
   7  14  -1   11.23    4.72 
   7  14  -1   -0.20    0.43 
   7  14  -1    9.29    3.67 
   7  14  -1    0.29    0.38 
   7  14  -1    0.25    0.36 
   7  14  -1    8.66    4.13 
  -7 -14   1    5.92    3.18 
  -7 -14   1    9.27    4.69 
  -7 -14   1    7.62    4.77 
  -7 -14   1    7.11    3.87 
   6  14  -1    5.05    3.43 
   6  14  -1    0.06    0.34 
   6  14  -1    2.28    2.66 
   6  14  -1   -0.16    0.39 
   6  14  -1    4.98    3.30 
  -6 -14   1    3.06    2.37 
  -6 -14   1    3.83    2.90 
  -6 -14   1    2.23    2.27 
  -6 -14   1    2.56    2.46 
  -6 -14   1    5.08    3.80 
   5  14  -1   14.14    3.21 
   5  14  -1    1.64    1.05 
   5  14  -1   11.61    4.49 
   5  14  -1   15.32    4.09 
   5  14  -1   10.39    3.90 
  -5 -14   1   20.68    7.24 
  -5 -14   1   15.80    4.68 
  -5 -14   1   13.22    4.87 
  -5 -14   1    7.50    3.49 
  -5 -14   1   12.54    3.43 
  -5 -14   1   15.19    4.15 
   4  14  -1    5.79    3.14 
   4  14  -1    6.39    2.39 
   4  14  -1    1.12    2.43 
   4  14  -1    3.81    2.09 
   4  14  -1    2.30    2.47 
   4  14  -1    0.59    0.90 
  -4 -14   1    5.82    3.06 
  -4 -14   1    7.43    3.19 
  -4 -14   1    8.07    3.10 
  -4 -14   1    5.70    3.36 
  -4 -14   1    6.26    3.62 
  -4 -14   1    6.31    2.70 
  -4 -14   1    4.70    2.41 
   3  14  -1   17.70    4.65 
   3  14  -1   24.50    4.85 
   3  14  -1   23.74    5.32 
   3  14  -1   27.08    5.02 
   3  14  -1   16.77    4.25 
   3  14  -1   27.88    5.80 
   3  14  -1   22.51    4.01 
  -3 -14   1   24.17    4.86 
  -3 -14   1   27.87    6.24 
  -3 -14   1   24.86    5.87 
  -3 -14   1   27.71    4.94 
  -3 -14   1   20.78    4.93 
  -3 -14   1   25.14    5.59 
   2  14  -1    5.34    3.00 
   2  14  -1    2.73    2.52 
   2  14  -1    4.47    2.44 
   2  14  -1    2.26    1.84 
   2  14  -1    3.13    2.55 
   2  14  -1    3.05    2.22 
   2  14  -1    6.69    3.31 
  -2 -14   1    3.27    2.21 
  -2 -14   1    2.60    2.13 
  -2 -14   1    3.17    2.38 
  -2 -14   1    2.42    2.11 
  -2 -14   1    2.44    2.88 
  -2 -14   1    2.53    2.33 
  -2 -14   1    1.75    2.58 
  -2 -14   1    3.10    1.69 
   1  14  -1   31.96    5.89 
   1  14  -1   30.34    5.22 
   1  14  -1   31.75    6.90 
   1  14  -1   33.85    6.55 
   1  14  -1   33.34    6.22 
   1  14  -1   37.48    4.70 
  -1 -14   1   35.86    7.13 
  -1 -14   1   31.42    5.14 
  -1 -14   1   34.80    5.87 
  -1 -14   1   30.31    6.05 
  -1 -14   1   24.48    4.95 
  -1 -14   1   34.93    6.28 
  -1 -14   1   31.47    5.67 
  -1 -14   1   31.46    5.91 
  -1 -14   1   34.60    4.21 
   0  14  -1    1.64    1.89 
   0  14  -1    2.94    2.60 
   0  14  -1    0.52    2.02 
   0  14  -1   -0.49    1.79 
   0  14  -1    0.26    1.61 
   0  14  -1    0.95    2.16 
   0  14  -1    1.55    2.54 
   0 -14   1   -0.36    1.88 
   0 -14   1    1.27    2.33 
   0 -14   1    2.06    2.03 
   0 -14   1    1.10    2.08 
   0 -14   1    2.48    2.31 
   0 -14   1    0.81    1.89 
   0 -14   1    0.69    1.58 
   0 -14   1    0.79    1.72 
   0 -14   1    1.42    2.48 
  -1  14  -1   31.25    5.59 
  -1  14  -1   35.35    6.19 
  -1  14  -1   34.82    7.41 
  -1  14  -1   30.48    6.37 
  -1  14  -1   43.66    6.42 
  -1  14  -1   38.61    5.75 
   1 -14   1   31.29    6.64 
   1 -14   1   32.10    5.93 
   1 -14   1   27.38    5.35 
   1 -14   1   25.54    5.80 
   1 -14   1   29.26    5.21 
   1 -14   1   31.22    5.51 
   1 -14   1   37.41    7.64 
   1 -14   1   37.34    5.97 
   1 -14   1   33.33    6.09 
  -2  14  -1    0.13    0.47 
  -2  14  -1    0.49    0.95 
  -2  14  -1    2.52    2.65 
  -2  14  -1    2.09    2.36 
  -2  14  -1    2.41    3.03 
  -2  14  -1    0.45    2.02 
   2 -14   1    0.17    1.90 
   2 -14   1    2.20    2.64 
   2 -14   1    1.40    2.69 
   2 -14   1    1.98    2.52 
   2 -14   1    1.92    1.79 
   2 -14   1    2.18    3.32 
   2 -14   1    1.18    2.11 
   2 -14   1    0.16    2.18 
  -3  14  -1   43.54    8.32 
  -3  14  -1   45.58    8.09 
  -3  14  -1   48.68    7.29 
  -3  14  -1   49.18    5.25 
   3 -14   1   43.46    8.24 
   3 -14   1   44.67    8.53 
   3 -14   1   46.61    8.25 
   3 -14   1   48.21    4.65 
   3 -14   1   38.93    8.78 
   3 -14   1   44.28    6.77 
  -4  14  -1    0.05    0.52 
  -4  14  -1    1.50    2.90 
  -4  14  -1    2.05    2.70 
  -4  14  -1   -1.43    1.44 
  -4  14  -1    1.65    3.29 
   4 -14   1    1.03    2.87 
   4 -14   1    0.62    2.60 
   4 -14   1    0.19    2.16 
   4 -14   1   -0.49    2.08 
   4 -14   1    0.23    2.26 
  -5  14  -1   12.64    5.04 
  -5  14  -1   25.24    5.63 
  -5  14  -1   40.50    8.44 
  -5  14  -1   25.89    6.62 
   5 -14   1   30.48    6.32 
   5 -14   1   27.23    6.01 
   5 -14   1   22.37    6.26 
   5 -14   1   32.95    8.15 
   5 -14   1   27.20    6.45 
  -6  14  -1    0.01    0.68 
  -6  14  -1    0.26    2.88 
  -6  14  -1    3.27    3.17 
  -6  14  -1    1.58    2.95 
   6 -14   1   -1.55    2.41 
   6 -14   1   -1.70    2.08 
   6 -14   1    2.20    2.98 
   6 -14   1   -0.02    2.08 
   6 -14   1   -2.02    2.42 
   9  13  -1    0.09    0.43 
   9  13  -1    9.24    4.27 
   9  13  -1   13.53    3.83 
   9  13  -1   -0.23    0.84 
  -9 -13   1   10.68    4.55 
  -9 -13   1    8.37    3.43 
  -9 -13   1   14.15    5.33 
  -9 -13   1   12.51    4.41 
   8  13  -1    7.64    3.79 
   8  13  -1   -0.20    0.43 
   8  13  -1    0.18    0.37 
   8  13  -1    9.11    2.97 
  -8 -13   1   11.21    4.44 
  -8 -13   1    9.05    4.32 
  -8 -13   1    8.33    3.28 
  -8 -13   1    7.22    3.35 
  -8 -13   1    8.56    3.28 
   7  13  -1   11.81    3.00 
   7  13  -1   16.07    4.37 
   7  13  -1    7.88    4.10 
   7  13  -1   10.22    4.23 
  -7 -13   1   12.98    3.78 
  -7 -13   1   10.68    4.04 
  -7 -13   1   15.81    5.67 
  -7 -13   1   13.04    3.99 
  -7 -13   1   11.38    4.24 
   6  13  -1   18.95    4.60 
   6  13  -1   20.26    5.11 
   6  13  -1   21.99    3.53 
   6  13  -1   20.14    5.10 
   6  13  -1   15.17    4.31 
   6  13  -1   14.55    3.44 
   6  13  -1   18.92    4.22 
  -6 -13   1   15.03    4.93 
  -6 -13   1   18.26    5.69 
  -6 -13   1   13.81    4.22 
  -6 -13   1   16.08    3.84 
  -6 -13   1   18.09    4.54 
  -6 -13   1   22.28    5.11 
  -6 -13   1   15.65    4.17 
   5  13  -1   18.69    4.33 
   5  13  -1   12.81    4.06 
   5  13  -1   16.51    3.45 
   5  13  -1   15.51    4.49 
   5  13  -1   12.17    3.32 
   5  13  -1   18.90    4.83 
  -5 -13   1   18.86    4.98 
  -5 -13   1   15.82    4.75 
  -5 -13   1    9.87    3.08 
  -5 -13   1   18.54    5.15 
  -5 -13   1   14.60    3.89 
  -5 -13   1   15.77    3.95 
  -5 -13   1   12.22    3.67 
   4  13  -1   23.71    4.05 
   4  13  -1   17.18    4.10 
   4  13  -1   23.96    4.12 
   4  13  -1   21.47    4.96 
   4  13  -1   22.92    5.00 
   4  13  -1   16.73    4.36 
   4  13  -1   16.51    3.68 
   4  13  -1   18.27    4.59 
  -4 -13   1   12.54    4.01 
  -4 -13   1   19.25    4.90 
  -4 -13   1   18.90    4.97 
  -4 -13   1   16.97    4.86 
  -4 -13   1   11.96    4.04 
  -4 -13   1   17.02    3.72 
  -4 -13   1   21.71    4.91 
  -4 -13   1   17.36    4.17 
   3  13  -1   24.39    5.08 
   3  13  -1   17.10    4.33 
   3  13  -1   15.82    3.82 
   3  13  -1   17.48    3.85 
   3  13  -1   17.28    4.49 
   3  13  -1   18.01    3.62 
   3  13  -1   20.01    4.33 
   3  13  -1   16.44    4.26 
  -3 -13   1   17.36    4.82 
  -3 -13   1   13.01    3.79 
  -3 -13   1   20.83    4.40 
  -3 -13   1   18.65    3.94 
  -3 -13   1   21.34    5.06 
  -3 -13   1   20.53    4.14 
   2  13  -1   26.32    5.22 
   2  13  -1   24.38    4.74 
   2  13  -1   34.94    5.68 
   2  13  -1   27.61    5.43 
   2  13  -1   28.44    4.74 
   2  13  -1   25.77    4.25 
   2  13  -1   26.13    5.68 
   2  13  -1   26.26    5.26 
  -2 -13   1   22.89    4.55 
  -2 -13   1   23.41    4.79 
  -2 -13   1   29.03    6.08 
  -2 -13   1   24.86    5.08 
  -2 -13   1   28.57    4.99 
  -2 -13   1   27.16    4.80 
  -2 -13   1   26.29    3.27 
  -2 -13   1   21.04    5.48 
  -2 -13   1   19.24    4.72 
   1  13  -1   12.72    3.26 
   1  13  -1   12.93    3.99 
   1  13  -1   14.35    3.59 
   1  13  -1   16.14    4.74 
   1  13  -1   17.77    4.48 
   1  13  -1    8.43    3.67 
   1  13  -1   17.58    4.10 
  -1 -13   1   16.35    3.36 
  -1 -13   1   12.27    3.60 
  -1 -13   1   16.86    4.79 
  -1 -13   1   13.23    3.56 
  -1 -13   1   15.43    4.83 
  -1 -13   1   16.12    4.38 
  -1 -13   1   12.70    3.97 
  -1 -13   1   12.04    3.45 
  -1 -13   1   12.77    3.59 
   0  13  -1   42.88    5.85 
   0  13  -1   30.13    5.68 
   0  13  -1   44.94    6.00 
   0  13  -1   40.19    4.86 
   0  13  -1   37.20    5.71 
   0  13  -1   42.52    4.83 
   0  13  -1   42.96    6.17 
   0 -13   1   38.70    7.01 
   0 -13   1   35.18    6.02 
   0 -13   1   37.73    4.85 
   0 -13   1   42.06    5.36 
   0 -13   1   44.47    6.47 
   0 -13   1   33.01    5.89 
   0 -13   1   40.61    6.93 
   0 -13   1   42.27    6.34 
   0 -13   1   41.42    4.82 
  -1  13  -1    5.72    2.57 
  -1  13  -1    8.49    3.08 
  -1  13  -1   10.03    3.82 
  -1  13  -1   10.68    3.90 
  -1  13  -1   10.93    3.91 
  -1  13  -1    7.59    3.04 
  -1  13  -1    7.15    3.01 
  -1  13  -1    5.20    2.57 
   1 -13   1    7.27    2.86 
   1 -13   1   15.17    3.75 
   1 -13   1   12.35    4.45 
   1 -13   1    9.00    3.17 
   1 -13   1   11.19    3.72 
   1 -13   1   10.86    3.32 
   1 -13   1    8.93    3.60 
   1 -13   1   11.94    3.91 
  -2  13  -1   14.06    3.98 
  -2  13  -1   21.97    6.12 
  -2  13  -1   21.88    4.68 
  -2  13  -1   28.16    5.99 
  -2  13  -1   30.14    5.05 
  -2  13  -1   22.55    4.48 
  -2  13  -1   22.71    4.90 
   2 -13   1   29.77    6.33 
   2 -13   1   24.47    5.80 
   2 -13   1   17.66    4.43 
   2 -13   1   19.85    4.48 
   2 -13   1   32.41    6.60 
   2 -13   1   30.22    6.44 
   2 -13   1   27.86    5.15 
   2 -13   1   20.84    4.90 
  -3  13  -1    7.68    3.31 
  -3  13  -1    2.76    2.46 
  -3  13  -1    3.66    2.17 
  -3  13  -1    5.93    3.43 
  -3  13  -1    9.82    5.25 
  -3  13  -1    5.45    3.04 
   3 -13   1    6.15    3.43 
   3 -13   1    4.76    2.96 
   3 -13   1    3.49    2.47 
   3 -13   1    7.29    3.30 
   3 -13   1    5.94    2.94 
   3 -13   1    7.33    3.67 
   3 -13   1    5.76    2.30 
  -4  13  -1   29.39    6.78 
  -4  13  -1   29.54    4.17 
  -4  13  -1   22.95    5.36 
  -4  13  -1   32.25    5.81 
  -4  13  -1    3.27    2.28 
  -4  13  -1    7.04    2.86 
  -4  13  -1   38.59    7.85 
   4 -13   1   28.26    5.89 
   4 -13   1   28.50    2.97 
   4 -13   1   24.52    5.49 
   4 -13   1   21.33    5.01 
   4 -13   1   26.26    5.56 
   4 -13   1   23.09    5.09 
   4 -13   1   27.11    6.59 
   4 -13   1   21.66    5.70 
  -5  13  -1   -0.79    2.36 
  -5  13  -1   -0.35    1.94 
  -5  13  -1   -0.95    2.48 
  -5  13  -1    2.39    2.89 
   5 -13   1    2.76    2.96 
   5 -13   1    3.34    3.07 
   5 -13   1    1.10    2.36 
   5 -13   1   -0.35    2.04 
   5 -13   1    2.34    2.52 
   5 -13   1    1.84    2.79 
  -6  13  -1   42.21   10.46 
  -6  13  -1   31.96    7.84 
  -6  13  -1   29.96    7.04 
  -6  13  -1   28.54    6.03 
  -6  13  -1   30.82    4.36 
   6 -13   1   31.03    6.32 
   6 -13   1   22.28    6.18 
   6 -13   1   28.70    6.29 
   6 -13   1   28.09    6.42 
   6 -13   1   26.88    7.18 
  -7  13  -1    1.55    1.98 
  -7  13  -1    1.57    2.76 
  -7  13  -1   -0.91    2.40 
  -7  13  -1    0.51    3.43 
  -7  13  -1    0.53    2.83 
  -7  13  -1   -0.01    0.53 
   7 -13   1   -0.99    2.50 
   7 -13   1    0.31    2.37 
   7 -13   1    1.71    3.41 
   7 -13   1    2.10    4.31 
   7 -13   1    2.01    2.99 
  10  12  -1   20.06    4.86 
  10  12  -1   12.35    4.31 
 -10 -12   1   23.50    5.46 
 -10 -12   1   15.77    5.24 
 -10 -12   1   17.09    4.41 
 -10 -12   1   23.35    7.02 
 -10 -12   1   20.46    5.28 
 -10 -12   1   15.85    5.57 
   9  12  -1    7.64    3.62 
   9  12  -1   14.93    3.97 
   9  12  -1   -0.14    0.46 
  -9 -12   1   13.16    4.31 
  -9 -12   1   13.46    4.33 
  -9 -12   1    8.08    3.26 
  -9 -12   1   13.31    5.22 
  -9 -12   1   12.15    3.69 
  -9 -12   1   11.32    4.74 
   8  12  -1   19.44    5.43 
   8  12  -1   24.25    5.88 
   8  12  -1   28.90    4.95 
  -8 -12   1   22.90    7.64 
  -8 -12   1   23.83    4.80 
  -8 -12   1   25.95    3.79 
  -8 -12   1   26.15    6.71 
  -8 -12   1   22.65    5.10 
  -8 -12   1   25.47    6.06 
  -8 -12   1   25.52    6.31 
   7  12  -1    3.82    2.92 
   7  12  -1    6.78    3.27 
   7  12  -1   11.84    4.09 
   7  12  -1   14.18    4.89 
   7  12  -1    7.59    2.90 
   7  12  -1    6.59    2.48 
   7  12  -1    6.76    2.57 
  -7 -12   1    9.96    3.35 
  -7 -12   1    9.47    4.03 
  -7 -12   1    8.74    3.95 
  -7 -12   1    8.11    3.58 
  -7 -12   1    8.11    3.49 
  -7 -12   1    6.12    2.78 
  -7 -12   1    8.10    2.97 
   6  12  -1   23.81    5.57 
   6  12  -1   27.11    4.10 
   6  12  -1   22.02    4.10 
   6  12  -1   21.26    4.98 
   6  12  -1   25.54    5.79 
   6  12  -1   21.00    4.37 
   6  12  -1   27.10    5.02 
   6  12  -1   20.73    5.03 
  -6 -12   1   20.95    4.82 
  -6 -12   1   18.54    4.55 
  -6 -12   1   16.23    3.82 
  -6 -12   1   21.13    4.67 
  -6 -12   1   19.72    4.72 
  -6 -12   1   24.78    5.78 
  -6 -12   1   23.62    5.88 
   5  12  -1   10.21    2.88 
   5  12  -1    8.89    3.65 
   5  12  -1    8.74    3.19 
   5  12  -1   11.19    3.03 
   5  12  -1   14.88    2.73 
   5  12  -1   14.76    4.48 
   5  12  -1   11.51    2.40 
   5  12  -1   12.20    3.83 
   5  12  -1   14.35    4.24 
  -5 -12   1    9.92    3.68 
  -5 -12   1   12.02    4.21 
  -5 -12   1   14.09    4.10 
  -5 -12   1   10.34    3.05 
  -5 -12   1   10.44    3.15 
  -5 -12   1   10.82    3.35 
  -5 -12   1   16.61    4.14 
  -5 -12   1   14.66    4.37 
   4  12  -1   49.11    4.96 
   4  12  -1   42.02    4.58 
   4  12  -1   35.40    5.85 
   4  12  -1   37.82    5.60 
   4  12  -1   43.65    6.63 
   4  12  -1   42.64    4.70 
   4  12  -1   38.24    5.35 
   4  12  -1   41.14    4.28 
  -4 -12   1   38.82    5.06 
  -4 -12   1   43.08    6.99 
  -4 -12   1   36.83    4.70 
  -4 -12   1   41.32    6.08 
  -4 -12   1   38.30    4.53 
  -4 -12   1   40.49    5.00 
   3  12  -1   20.59    4.06 
   3  12  -1   24.19    4.33 
   3  12  -1   27.21    4.22 
   3  12  -1   24.26    4.21 
   3  12  -1   21.38    4.44 
   3  12  -1   24.50    5.12 
   3  12  -1   19.47    4.83 
   3  12  -1   22.48    3.93 
  -3 -12   1   29.92    5.34 
  -3 -12   1   23.39    5.39 
  -3 -12   1   18.37    4.18 
  -3 -12   1   26.28    4.68 
  -3 -12   1   24.73    4.16 
  -3 -12   1   29.84    5.74 
  -3 -12   1   25.20    5.33 
  -3 -12   1   28.21    4.73 
   2  12  -1   37.99    6.42 
   2  12  -1   35.61    5.16 
   2  12  -1   30.15    3.86 
   2  12  -1   40.57    5.66 
   2  12  -1   32.00    4.18 
   2  12  -1   33.13    5.64 
   2  12  -1   28.37    4.69 
   2  12  -1   31.33    3.96 
  -2 -12   1   39.12    4.66 
  -2 -12   1   31.82    6.07 
  -2 -12   1   32.20    6.35 
  -2 -12   1   38.79    6.80 
  -2 -12   1   29.56    4.86 
  -2 -12   1   32.83    5.90 
  -2 -12   1   37.77    4.80 
  -2 -12   1   34.69    5.67 
  -2 -12   1   31.88    3.43 
   1  12  -1   46.89    6.06 
   1  12  -1   38.36    4.55 
   1  12  -1   45.36    4.64 
   1  12  -1   41.58    4.44 
   1  12  -1   41.66    6.52 
   1  12  -1   47.20    5.79 
   1  12  -1   44.47    5.30 
   1  12  -1   37.83    5.61 
  -1 -12   1   43.97    5.71 
  -1 -12   1   39.28    5.24 
  -1 -12   1   39.92    4.96 
  -1 -12   1   38.54    4.75 
  -1 -12   1   39.81    4.17 
  -1 -12   1   38.39    5.01 
  -1 -12   1   32.00    6.09 
  -1 -12   1   48.89    5.32 
   0  12  -1   45.51    5.62 
   0  12  -1   50.48    5.41 
   0  12  -1   52.24    5.31 
   0  12  -1   50.53    5.06 
   0  12  -1   44.23    5.77 
   0  12  -1   38.02    5.30 
   0  12  -1   46.96    4.75 
   0  12  -1   37.61    5.41 
   0 -12   1   49.23    5.49 
   0 -12   1   48.19    5.60 
   0 -12   1   45.53    5.55 
   0 -12   1   45.46    5.24 
   0 -12   1   47.78    5.36 
   0 -12   1   46.49    4.88 
   0 -12   1   49.84    6.51 
   0 -12   1   47.08    6.03 
  -1  12  -1   36.48    6.53 
  -1  12  -1   36.30    4.47 
  -1  12  -1   43.70    7.07 
  -1  12  -1   34.97    4.25 
  -1  12  -1   27.36    4.80 
  -1  12  -1   33.96    5.58 
  -1  12  -1   28.90    4.82 
   1 -12   1   33.30    5.08 
   1 -12   1   36.97    6.50 
   1 -12   1   34.64    5.54 
   1 -12   1   37.16    5.94 
   1 -12   1   43.21    5.49 
   1 -12   1   44.40    7.81 
   1 -12   1   30.21    5.14 
  -2  12  -1   34.20    6.23 
  -2  12  -1   32.19    5.24 
  -2  12  -1   38.64    5.82 
  -2  12  -1   30.88    4.92 
  -2  12  -1   37.19    6.93 
  -2  12  -1   37.68    6.90 
  -2  12  -1   38.82    4.59 
  -2  12  -1   35.16    5.16 
  -2  12  -1   28.46    5.81 
   2 -12   1   30.48    5.38 
   2 -12   1   35.25    5.71 
   2 -12   1   31.19    5.12 
   2 -12   1   29.51    5.22 
   2 -12   1   34.31    5.90 
   2 -12   1   30.68    4.06 
   2 -12   1   32.90    6.61 
  -3  12  -1   41.48    7.77 
  -3  12  -1   20.26    4.03 
  -3  12  -1   42.73    5.94 
  -3  12  -1   29.33    5.79 
  -3  12  -1   34.59    6.52 
  -3  12  -1   37.91    6.87 
  -3  12  -1   34.90    6.72 
  -3  12  -1   35.97    4.94 
   3 -12   1   32.82    5.59 
   3 -12   1   38.51    6.73 
   3 -12   1   34.17    6.87 
   3 -12   1   28.15    5.42 
   3 -12   1   33.63    6.92 
   3 -12   1   30.23    5.77 
   3 -12   1   38.61    5.93 
   3 -12   1   33.50    2.96 
   3 -12   1   34.87    3.93 
  -4  12  -1   13.16    3.92 
  -4  12  -1   16.83    3.25 
  -4  12  -1   19.72    5.59 
  -4  12  -1   13.08    4.20 
  -4  12  -1   16.70    4.05 
   4 -12   1   13.75    4.23 
   4 -12   1    9.93    3.54 
   4 -12   1   16.16    5.00 
   4 -12   1   15.94    4.85 
   4 -12   1   17.44    4.46 
   4 -12   1   17.11    5.10 
   4 -12   1   15.28    4.13 
   4 -12   1   18.81    3.12 
  -5  12  -1   28.03    6.20 
  -5  12  -1   32.57    6.78 
  -5  12  -1   26.05    5.31 
  -5  12  -1   26.14    6.23 
  -5  12  -1   28.83    4.07 
  -5  12  -1   26.84    5.36 
  -5  12  -1   22.82    4.89 
   5 -12   1   30.37    6.54 
   5 -12   1   30.98    7.17 
   5 -12   1   25.96    6.64 
   5 -12   1   26.22    5.46 
   5 -12   1   28.94    6.40 
   5 -12   1   33.55    6.93 
   5 -12   1   31.24    6.23 
  -6  12  -1    9.84    3.61 
  -6  12  -1    5.82    3.23 
  -6  12  -1    0.35    0.75 
  -6  12  -1    5.73    3.11 
  -6  12  -1   -0.09    0.50 
  -6  12  -1    7.58    4.57 
  -6  12  -1    7.67    3.43 
   6 -12   1    7.19    3.53 
   6 -12   1    4.06    2.74 
   6 -12   1    2.17    2.91 
   6 -12   1    7.53    3.34 
   6 -12   1    6.70    3.31 
   6 -12   1    6.08    4.03 
  -7  12  -1   24.00    5.38 
  -7  12  -1   23.68    7.08 
  -7  12  -1   32.53    6.34 
  -7  12  -1   30.30    5.60 
  -7  12  -1   32.76    6.11 
   7 -12   1   31.80    6.66 
   7 -12   1   33.85    7.64 
   7 -12   1   35.14    7.51 
   7 -12   1   35.67    6.73 
   7 -12   1   32.58    8.18 
  -8  12  -1    3.83    3.23 
  -8  12  -1    3.72    4.15 
  -8  12  -1    7.21    4.17 
  -8  12  -1    2.85    3.22 
  -8  12  -1    4.71    3.20 
  -8  12  -1   -0.04    0.53 
   8 -12   1    4.41    3.67 
   8 -12   1    8.39    4.35 
   8 -12   1    1.27    2.93 
   8 -12   1    4.96    5.59 
   8 -12   1    6.30    5.18 
  11  11  -1   19.87    5.19 
  11  11  -1   14.40    4.34 
 -11 -11   1   18.14    5.28 
 -11 -11   1   13.61    4.10 
 -11 -11   1   17.15    5.41 
  10  11  -1    0.03    0.63 
  10  11  -1   -0.38    2.52 
  10  11  -1    1.82    2.61 
  10  11  -1    0.70    2.73 
 -10 -11   1   -0.85    2.21 
 -10 -11   1   -0.98    2.15 
 -10 -11   1    2.52    2.51 
 -10 -11   1   -0.73    2.03 
 -10 -11   1    0.85    2.08 
 -10 -11   1   -0.78    1.83 
   9  11  -1   32.78    5.75 
   9  11  -1   25.86    6.12 
   9  11  -1   35.60    7.32 
  -9 -11   1   36.06    7.31 
  -9 -11   1   31.62    5.70 
  -9 -11   1   27.04    6.91 
  -9 -11   1   34.64    6.28 
  -9 -11   1   39.72    8.32 
  -9 -11   1   34.75    7.97 
  -9 -11   1   43.99    7.30 
   8  11  -1    0.25    1.78 
   8  11  -1    0.23    1.79 
   8  11  -1   -0.18    2.03 
   8  11  -1    0.60    1.65 
  -8 -11   1    1.46    2.30 
  -8 -11   1    1.63    2.04 
  -8 -11   1    0.48    1.89 
  -8 -11   1    0.29    2.34 
  -8 -11   1    0.61    1.79 
  -8 -11   1    0.08    1.83 
  -8 -11   1   -0.08    1.53 
  -8 -11   1   -0.36    1.96 
   7  11  -1   42.94    6.07 
   7  11  -1   43.44    5.13 
   7  11  -1   52.73    9.48 
   7  11  -1   30.08    5.39 
   7  11  -1   40.59    5.89 
   7  11  -1   36.03    6.23 
   7  11  -1   43.23    4.69 
  -7 -11   1   36.64    6.16 
  -7 -11   1   38.38    5.71 
  -7 -11   1   39.20    5.12 
  -7 -11   1   40.82    4.33 
  -7 -11   1   34.57    6.15 
  -7 -11   1   39.22    7.32 
  -7 -11   1   44.66    5.60 
  -7 -11   1   36.54    6.56 
   6  11  -1    6.13    2.95 
   6  11  -1    8.18    2.71 
   6  11  -1    9.23    2.61 
   6  11  -1    6.99    2.74 
   6  11  -1    7.93    3.47 
   6  11  -1    9.23    3.72 
   6  11  -1    7.02    2.60 
   6  11  -1    9.75    3.23 
  -6 -11   1    5.58    2.95 
  -6 -11   1    3.77    2.78 
  -6 -11   1    7.70    3.07 
  -6 -11   1    9.79    2.19 
  -6 -11   1    7.14    2.80 
  -6 -11   1    7.96    3.70 
  -6 -11   1    6.23    2.96 
  -6 -11   1    7.21    3.54 
  -6 -11   1    6.14    2.58 
   5  11  -1   49.43    5.96 
   5  11  -1   53.16    5.10 
   5  11  -1   49.73    5.93 
   5  11  -1   43.63    6.03 
   5  11  -1   47.16    4.97 
   5  11  -1   50.44    3.88 
   5  11  -1   52.56    4.98 
   5  11  -1   50.98    4.09 
  -5 -11   1   49.11    5.93 
  -5 -11   1   46.26    6.29 
  -5 -11   1   50.77    6.22 
  -5 -11   1   41.89    5.07 
  -5 -11   1   49.70   12.06 
  -5 -11   1   50.22    5.37 
  -5 -11   1   44.48    5.31 
  -5 -11   1   52.12    5.44 
   4  11  -1    6.92    2.69 
   4  11  -1    4.59    2.64 
   4  11  -1    9.73    2.70 
   4  11  -1    7.94    2.72 
   4  11  -1    8.16    2.47 
   4  11  -1    6.88    2.91 
   4  11  -1    8.60    2.78 
   4  11  -1    9.49    2.60 
   4  11  -1    6.79    1.78 
  -4 -11   1    7.89    3.59 
  -4 -11   1    5.47    2.46 
  -4 -11   1    8.52    2.87 
  -4 -11   1    7.37    2.61 
  -4 -11   1    3.05    2.33 
  -4 -11   1    8.51    2.63 
  -4 -11   1    5.99    3.28 
   3  11  -1   72.14    6.67 
   3  11  -1   70.43    5.85 
   3  11  -1   71.24    5.61 
   3  11  -1   70.48    6.75 
   3  11  -1   71.04    5.64 
   3  11  -1   68.88    6.43 
   3  11  -1   71.83    5.99 
   3  11  -1   72.17    6.69 
  -3 -11   1   70.58    7.27 
  -3 -11   1   68.73    6.76 
  -3 -11   1   69.63    7.17 
  -3 -11   1   73.22    5.65 
  -3 -11   1   70.62    6.36 
  -3 -11   1   67.52    5.67 
  -3 -11   1   69.23    6.00 
  -3 -11   1   71.08    6.10 
  -3 -11   1   70.03    4.29 
   2  11  -1   18.26    4.18 
   2  11  -1   12.65    3.20 
   2  11  -1   13.09    3.58 
   2  11  -1   14.87    3.12 
   2  11  -1   11.55    3.54 
   2  11  -1   13.98    3.35 
   2  11  -1   13.28    3.36 
   2  11  -1    9.50    3.17 
  -2 -11   1   12.96    3.16 
  -2 -11   1   13.82    2.51 
  -2 -11   1   14.09    3.80 
  -2 -11   1   12.65    3.90 
  -2 -11   1   14.64    3.84 
  -2 -11   1   11.60    3.04 
  -2 -11   1   12.66    3.18 
  -2 -11   1   15.28    3.21 
  -2 -11   1   12.12    3.29 
   1  11  -1   69.45    6.65 
   1  11  -1   66.43    5.46 
   1  11  -1   75.50    6.38 
   1  11  -1   65.75    6.28 
   1  11  -1   70.84    6.22 
   1  11  -1   62.30    5.87 
   1  11  -1   61.00    5.52 
   1  11  -1   64.47    6.17 
  -1 -11   1   69.12    6.26 
  -1 -11   1   65.11    5.81 
  -1 -11   1   69.12    7.08 
  -1 -11   1   68.05    6.44 
  -1 -11   1   66.90    6.53 
  -1 -11   1   67.65    6.02 
  -1 -11   1   66.49    5.15 
  -1 -11   1   64.26    5.79 
  -1 -11   1   67.08    5.64 
   0  11  -1   32.71    4.77 
   0  11  -1   36.75    5.02 
   0  11  -1   37.69    5.96 
   0  11  -1   38.60    4.56 
   0  11  -1   35.70    4.26 
   0  11  -1   27.80    4.74 
   0  11  -1   33.78    4.74 
   0 -11   1   38.34    4.57 
   0 -11   1   39.65    5.24 
   0 -11   1   30.37    4.25 
   0 -11   1   32.63    5.21 
   0 -11   1   36.00    4.67 
   0 -11   1   39.63    4.89 
   0 -11   1   40.69    4.41 
   0 -11   1   38.34    5.49 
  -1  11  -1   87.67    6.64 
  -1  11  -1   82.90    6.39 
  -1  11  -1   79.64    7.05 
  -1  11  -1   50.18    5.93 
  -1  11  -1   87.21    6.50 
  -1  11  -1   89.94    7.77 
  -1  11  -1   79.99    6.54 
  -1  11  -1   94.78    7.98 
   1 -11   1   82.29    6.82 
   1 -11   1   88.07    6.68 
   1 -11   1   82.06    6.82 
   1 -11   1   86.14    6.55 
   1 -11   1   87.27    7.81 
   1 -11   1   88.99    7.40 
   1 -11   1   75.64    6.99 
   1 -11   1   88.17    8.15 
  -2  11  -1    8.88    2.91 
  -2  11  -1    5.49    2.89 
  -2  11  -1    7.37    2.65 
  -2  11  -1    6.25    2.82 
  -2  11  -1   12.38    4.00 
  -2  11  -1    5.55    2.99 
  -2  11  -1   -0.12    0.32 
  -2  11  -1    5.93    2.31 
   2 -11   1    6.36    3.03 
   2 -11   1    9.34    2.96 
   2 -11   1    9.41    3.14 
   2 -11   1    7.20    2.89 
   2 -11   1    8.43    2.94 
   2 -11   1    8.85    1.75 
   2 -11   1    4.49    2.86 
   2 -11   1    9.11    2.68 
   2 -11   1    6.11    2.55 
  -3  11  -1   51.29    6.31 
  -3  11  -1   57.41    4.85 
  -3  11  -1   38.91    5.78 
  -3  11  -1   47.39    5.62 
  -3  11  -1   50.48    6.69 
   3 -11   1   59.49    7.13 
   3 -11   1   55.12    6.14 
   3 -11   1   51.25    3.74 
   3 -11   1   50.90    5.66 
   3 -11   1   65.86    7.32 
   3 -11   1   59.85    6.53 
   3 -11   1   52.99    4.66 
   3 -11   1   51.28    5.84 
   3 -11   1   55.29    5.89 
  -4  11  -1   14.33    3.89 
  -4  11  -1   17.46    4.78 
  -4  11  -1   20.72    4.33 
  -4  11  -1   19.61    3.56 
  -4  11  -1   13.36    3.67 
  -4  11  -1   17.99    3.12 
  -4  11  -1   19.47    5.24 
  -4  11  -1   13.89    3.92 
  -4  11  -1   12.53    3.60 
  -4  11  -1   10.60    3.68 
  -4  11  -1   13.57    4.73 
   4 -11   1   16.64    4.23 
   4 -11   1   19.10    5.08 
   4 -11   1   16.78    4.95 
   4 -11   1   11.55    4.53 
   4 -11   1   14.10    4.29 
   4 -11   1   13.75    4.13 
   4 -11   1   16.08    4.43 
   4 -11   1   19.64    3.20 
   4 -11   1   18.48    4.41 
  -5  11  -1   31.73    6.81 
  -5  11  -1   43.16    7.57 
  -5  11  -1   27.85    4.74 
  -5  11  -1   26.31    5.21 
  -5  11  -1   30.31    5.22 
  -5  11  -1   31.15    6.25 
  -5  11  -1   22.61    5.65 
   5 -11   1   24.36    5.29 
   5 -11   1   28.65    6.07 
   5 -11   1   34.20    6.12 
   5 -11   1   34.25    6.91 
   5 -11   1   24.93    5.18 
   5 -11   1   25.20    5.45 
   5 -11   1   26.52    6.28 
  -6  11  -1   17.04    4.57 
  -6  11  -1   14.01    5.64 
  -6  11  -1   25.09    5.98 
  -6  11  -1   13.09    3.85 
  -6  11  -1   18.39    4.60 
  -6  11  -1   16.97    4.29 
  -6  11  -1   18.29    4.95 
   6 -11   1   16.43    4.62 
   6 -11   1   16.72    4.54 
   6 -11   1   17.20    4.61 
   6 -11   1   11.81    4.44 
   6 -11   1   17.77    4.96 
   6 -11   1   17.97    4.80 
   6 -11   1   18.18    5.49 
  -7  11  -1   16.46    4.28 
  -7  11  -1   22.46    5.39 
  -7  11  -1   15.70    4.72 
  -7  11  -1   16.25    4.31 
  -7  11  -1   22.94    5.57 
  -7  11  -1   18.67    5.13 
  -7  11  -1   23.92    7.07 
   7 -11   1   22.04    5.38 
   7 -11   1   19.57    4.97 
   7 -11   1   18.68    6.46 
   7 -11   1   18.82    6.11 
   7 -11   1   22.80    5.56 
   7 -11   1   26.27    6.10 
   7 -11   1   12.60    3.93 
  -8  11  -1    0.03    0.67 
  -8  11  -1   11.09    5.53 
  -8  11  -1    0.05    0.43 
  -8  11  -1   10.60    3.87 
  -8  11  -1   11.15    4.18 
  -8  11  -1    5.98    3.34 
  -8  11  -1   10.90    4.96 
   8 -11   1   10.48    4.28 
   8 -11   1   13.09    4.34 
   8 -11   1    8.22    3.80 
   8 -11   1    8.47    4.34 
   8 -11   1   12.33    5.55 
  -9  11  -1   15.03    5.47 
  -9  11  -1    9.43    3.84 
  -9  11  -1    7.57    3.85 
  -9  11  -1    8.59    8.69 
   9 -11   1   10.19    4.21 
   9 -11   1   11.99    5.84 
   9 -11   1    8.42    5.25 
   9 -11   1   18.65    5.35 
  11  10  -1    1.62    2.94 
  11  10  -1    2.55    2.94 
  11  10  -1    2.01    2.64 
  11  10  -1    0.18    0.39 
 -11 -10   1    4.13    3.95 
 -11 -10   1    1.53    4.97 
 -11 -10   1    3.66    3.24 
  10  10  -1   20.92    5.11 
  10  10  -1   24.60    6.37 
  10  10  -1   14.08    4.91 
 -10 -10   1   18.04    4.94 
 -10 -10   1   17.63    4.68 
 -10 -10   1   25.81    7.79 
 -10 -10   1   19.54    5.38 
 -10 -10   1   23.93    5.09 
   9  10  -1   -0.01    0.34 
   9  10  -1   -0.34    2.22 
   9  10  -1    0.22    2.15 
   9  10  -1    0.12    0.39 
   9  10  -1   -1.17    1.59 
  -9 -10   1    1.16    2.13 
  -9 -10   1    0.27    1.81 
  -9 -10   1   -0.29    1.60 
  -9 -10   1   -0.07    1.91 
  -9 -10   1   -0.34    1.75 
  -9 -10   1    1.00    2.15 
  -9 -10   1    1.10    2.07 
  -9 -10   1   -0.63    1.75 
   8  10  -1   63.35    7.38 
   8  10  -1   53.90    8.02 
   8  10  -1   55.92    5.71 
  -8 -10   1   41.75    6.12 
  -8 -10   1   59.88    8.74 
  -8 -10   1   55.49    6.10 
  -8 -10   1   60.39    6.63 
  -8 -10   1   55.01    5.95 
  -8 -10   1   52.52    6.47 
  -8 -10   1   57.58    6.77 
  -8 -10   1   47.96    5.59 
   7  10  -1    1.69    2.41 
   7  10  -1    0.73    1.85 
   7  10  -1    1.21    1.75 
   7  10  -1    1.65    1.91 
   7  10  -1   -0.29    1.90 
  -7 -10   1    3.30    2.94 
  -7 -10   1    2.69    2.46 
  -7 -10   1    3.25    2.22 
  -7 -10   1    0.16    1.45 
  -7 -10   1    0.87    1.67 
  -7 -10   1    0.28    1.89 
  -7 -10   1    1.04    1.93 
  -7 -10   1    0.53    1.51 
   6  10  -1   66.04    5.73 
   6  10  -1   82.38    6.30 
   6  10  -1   70.92    6.53 
   6  10  -1   57.11    6.29 
   6  10  -1   69.10    5.34 
   6  10  -1   61.71    5.82 
   6  10  -1   68.20    7.04 
  -6 -10   1   67.62    6.70 
  -6 -10   1   60.26    5.91 
  -6 -10   1   59.56    6.50 
  -6 -10   1   64.52    6.44 
  -6 -10   1   67.46    4.04 
  -6 -10   1   65.39    6.82 
  -6 -10   1   69.02    7.50 
  -6 -10   1   65.50    5.12 
  -6 -10   1   69.72    6.35 
   5  10  -1    8.89    3.19 
   5  10  -1    2.04    1.59 
   5  10  -1   10.94    2.43 
   5  10  -1   10.54    3.53 
   5  10  -1   12.42    2.85 
   5  10  -1    9.80    3.11 
   5  10  -1   13.09    3.13 
  -5 -10   1   11.97    3.55 
  -5 -10   1   13.39    4.00 
  -5 -10   1   12.31    2.35 
  -5 -10   1   10.28    2.93 
  -5 -10   1   12.63    3.25 
  -5 -10   1    9.52    2.64 
  -5 -10   1   11.36    3.51 
  -5 -10   1    9.17    3.56 
   4  10  -1   90.38    7.51 
   4  10  -1   87.03    6.38 
   4  10  -1   87.48    7.40 
   4  10  -1   92.79    6.69 
   4  10  -1   97.33    7.29 
   4  10  -1   99.54    9.35 
   4  10  -1  104.72    5.91 
   4  10  -1   93.94    5.22 
   4  10  -1   79.92    7.07 
  -4 -10   1   96.60    8.22 
  -4 -10   1   89.63    6.75 
  -4 -10   1   89.70    8.29 
  -4 -10   1   89.93    7.57 
  -4 -10   1   85.77    6.37 
  -4 -10   1   97.19    7.28 
  -4 -10   1   93.11    6.86 
   3  10  -1    5.63    1.93 
   3  10  -1    5.91    2.36 
   3  10  -1    6.23    2.10 
   3  10  -1    5.96    2.11 
   3  10  -1    4.88    2.59 
   3  10  -1    4.10    2.24 
   3  10  -1    5.01    2.30 
   3  10  -1    6.94    1.58 
   3  10  -1    5.13    2.12 
  -3 -10   1    6.71    2.41 
  -3 -10   1    6.61    2.21 
  -3 -10   1    7.59    2.90 
  -3 -10   1    6.66    2.88 
  -3 -10   1    5.73    1.98 
  -3 -10   1    5.54    2.16 
  -3 -10   1    6.07    2.08 
  -3 -10   1    7.11    2.75 
   2  10  -1   77.02    6.42 
   2  10  -1   73.45    6.24 
   2  10  -1   71.27    5.38 
   2  10  -1   78.93    5.82 
   2  10  -1   76.02    6.63 
   2  10  -1   79.34    5.95 
   2  10  -1   71.73    5.64 
   2  10  -1   79.41    5.90 
   2  10  -1   89.55    6.94 
  -2 -10   1   79.24    5.88 
  -2 -10   1   83.75    6.49 
  -2 -10   1   81.49    7.22 
  -2 -10   1   71.31    6.50 
  -2 -10   1   76.07    5.69 
  -2 -10   1   82.05    4.87 
  -2 -10   1   69.23    6.63 
  -2 -10   1   80.00    6.10 
  -2 -10   1   75.28    5.92 
   1  10  -1    0.42    1.28 
   1  10  -1   -0.44    0.96 
   1  10  -1    1.00    1.22 
   1  10  -1    0.30    1.43 
   1  10  -1    0.56    1.38 
   1  10  -1    0.40    1.33 
   1  10  -1    0.45    1.50 
   1  10  -1   -0.41    1.21 
   1  10  -1    0.16    1.35 
   1  10  -1    0.05    1.04 
  -1 -10   1    0.84    1.58 
  -1 -10   1   -0.14    1.23 
  -1 -10   1    0.92    1.75 
  -1 -10   1   -0.77    0.98 
  -1 -10   1   -0.42    1.01 
  -1 -10   1   -0.15    1.29 
  -1 -10   1   -0.29    1.25 
  -1 -10   1    0.52    1.01 
  -1 -10   1   -0.15    1.12 
   0  10  -1  100.71    6.97 
   0  10  -1  101.93    6.99 
   0  10  -1   93.87    7.29 
   0  10  -1  103.15    6.72 
   0  10  -1   94.23    7.16 
   0  10  -1  101.71    7.93 
   0  10  -1   98.16    7.60 
   0  10  -1   98.62    6.63 
   0  10  -1   94.30    7.66 
   0  10  -1  107.74    7.73 
   0 -10   1  104.05    6.81 
   0 -10   1  105.84    8.40 
   0 -10   1   96.71    7.74 
   0 -10   1  105.22    8.42 
   0 -10   1   99.84    7.55 
   0 -10   1   96.62    6.95 
   0 -10   1  103.91    7.31 
   0 -10   1  107.94    7.46 
  -1  10  -1    0.29    1.33 
  -1  10  -1    2.37    1.69 
  -1  10  -1    1.05    1.29 
  -1  10  -1    2.31    1.72 
  -1  10  -1    1.38    1.70 
  -1  10  -1    0.91    1.46 
  -1  10  -1    0.87    1.45 
  -1  10  -1    3.34    2.34 
   1 -10   1    0.69    1.66 
   1 -10   1    1.63    1.59 
   1 -10   1    2.61    1.63 
   1 -10   1    2.14    1.59 
   1 -10   1    2.34    2.16 
   1 -10   1    1.32    1.50 
   1 -10   1    3.25    1.96 
   1 -10   1    3.65    1.89 
  -2  10  -1   38.48    5.03 
  -2  10  -1   39.58    4.04 
  -2  10  -1   35.10    5.21 
  -2  10  -1   39.00    5.96 
  -2  10  -1   58.74    7.82 
  -2  10  -1   45.74    5.69 
  -2  10  -1   48.95    5.67 
   2 -10   1   43.80    4.18 
   2 -10   1   41.12    2.91 
   2 -10   1   36.88    4.38 
   2 -10   1   40.65    5.34 
   2 -10   1   44.73    5.09 
   2 -10   1   42.19    4.81 
   2 -10   1   43.01    5.68 
   2 -10   1   33.94    4.46 
   2 -10   1   39.06    4.89 
  -3  10  -1    4.29    2.35 
  -3  10  -1    6.33    2.86 
  -3  10  -1    1.38    1.31 
  -3  10  -1    1.17    1.51 
  -3  10  -1    6.27    2.03 
  -3  10  -1    2.06    1.77 
  -3  10  -1    1.25    1.27 
  -3  10  -1    1.04    1.07 
  -3  10  -1    4.08    2.70 
   3 -10   1    2.06    2.32 
   3 -10   1    3.35    2.01 
   3 -10   1    7.10    2.81 
   3 -10   1    4.64    1.47 
   3 -10   1    6.58    2.51 
   3 -10   1    3.83    2.20 
   3 -10   1    3.57    2.46 
   3 -10   1    4.55    1.86 
   3 -10   1    5.36    2.47 
  -4  10  -1   64.72    4.49 
  -4  10  -1   65.96    5.79 
  -4  10  -1   60.74    6.07 
  -4  10  -1   61.43    6.00 
  -4  10  -1   59.74   10.99 
  -4  10  -1   65.48    6.46 
  -4  10  -1   59.78    5.09 
  -4  10  -1   58.64    6.22 
   4 -10   1   60.73    6.46 
   4 -10   1   61.54    4.57 
   4 -10   1   60.82    7.14 
   4 -10   1   72.92    7.09 
   4 -10   1   59.76    7.21 
   4 -10   1   57.10    5.82 
   4 -10   1   55.63    6.01 
   4 -10   1   63.92    4.60 
   4 -10   1   64.40    6.77 
   4 -10   1   68.45    6.60 
  -5  10  -1    4.52    2.46 
  -5  10  -1    4.02    3.03 
  -5  10  -1    6.87    2.96 
  -5  10  -1    5.17    3.40 
  -5  10  -1    7.11    2.88 
  -5  10  -1    5.73    2.55 
  -5  10  -1    6.83    2.70 
  -5  10  -1    6.05    3.48 
  -5  10  -1   10.36    3.77 
  -5  10  -1    7.14    2.81 
   5 -10   1    3.03    2.31 
   5 -10   1    6.95    4.02 
   5 -10   1    7.49    3.62 
   5 -10   1    4.72    2.46 
   5 -10   1    9.33    3.44 
   5 -10   1    5.43    2.68 
   5 -10   1   10.25    5.94 
   5 -10   1    4.68    2.56 
  -6  10  -1   19.02    4.61 
  -6  10  -1   32.28    5.56 
  -6  10  -1   30.15    6.43 
  -6  10  -1   24.08    6.55 
  -6  10  -1   26.40    4.65 
  -6  10  -1   25.54    5.12 
  -6  10  -1   25.23    5.23 
   6 -10   1   23.81    5.59 
   6 -10   1   27.21    5.55 
   6 -10   1   29.78    5.60 
   6 -10   1   35.96    7.69 
   6 -10   1   43.52    7.77 
   6 -10   1   25.39    5.11 
   6 -10   1   27.72    5.26 
  -7  10  -1   19.52    5.05 
  -7  10  -1   13.80    4.46 
  -7  10  -1   20.44    4.56 
  -7  10  -1   18.85    6.02 
  -7  10  -1   13.91    4.49 
  -7  10  -1   18.02    4.60 
  -7  10  -1   15.91    4.45 
   7 -10   1   20.60    5.97 
   7 -10   1   13.86    4.72 
   7 -10   1   17.68    5.41 
   7 -10   1   18.48    4.97 
   7 -10   1   19.17    4.85 
   7 -10   1   25.48    5.76 
   7 -10   1   18.55    6.21 
  -8  10  -1   11.76    4.12 
  -8  10  -1   24.07    5.86 
  -8  10  -1   25.55    5.52 
  -8  10  -1   29.08    5.54 
  -8  10  -1   22.18    6.85 
   8 -10   1   19.02    6.14 
   8 -10   1   24.53    7.69 
   8 -10   1   18.12    5.29 
   8 -10   1   25.76    6.14 
   8 -10   1   16.91    4.88 
   8 -10   1   29.83    7.05 
   8 -10   1   19.88    5.16 
  -9  10  -1   13.61    4.64 
  -9  10  -1   23.35    5.25 
  -9  10  -1   10.84    3.74 
  -9  10  -1   12.41    4.42 
  -9  10  -1   20.90    6.58 
  -9  10  -1   23.53    7.19 
   9 -10   1   19.96    5.42 
   9 -10   1   15.73    5.27 
   9 -10   1   18.15    7.12 
   9 -10   1   24.59    7.62 
   9 -10   1   17.82    5.27 
   9 -10   1   17.25    4.96 
 -10  10  -1   13.82    5.79 
 -10  10  -1   17.49    5.07 
 -10  10  -1   19.15    4.81 
 -10  10  -1   18.36    5.26 
  10 -10   1   20.95    5.66 
  10 -10   1   26.84    6.49 
  10 -10   1   18.05    5.40 
  10 -10   1   24.28    7.63 
  12   9  -1    6.63    3.87 
  12   9  -1    8.07    4.64 
  12   9  -1    0.02    0.43 
  12   9  -1    3.94    3.07 
 -12  -9   1    3.05    2.99 
 -12  -9   1    3.08    3.36 
 -12  -9   1    4.61    3.13 
  11   9  -1   34.55    6.54 
  11   9  -1   36.36    7.98 
  11   9  -1   25.48    5.45 
 -11  -9   1   35.88    6.89 
 -11  -9   1   34.56    8.35 
 -11  -9   1   27.02    5.50 
 -11  -9   1   35.15    6.98 
 -11  -9   1   30.92    6.80 
  10   9  -1    3.50    2.96 
  10   9  -1    1.45    2.34 
  10   9  -1    0.52    0.77 
  10   9  -1    0.25    0.68 
  10   9  -1    0.90    2.20 
 -10  -9   1    7.01    3.43 
 -10  -9   1    2.01    2.61 
 -10  -9   1    2.94    2.33 
 -10  -9   1    1.26    2.55 
 -10  -9   1    9.57    4.83 
 -10  -9   1    4.70    2.69 
 -10  -9   1    4.93    3.48 
   9   9  -1   49.47    5.99 
   9   9  -1   55.32    6.51 
   9   9  -1   58.56    6.19 
   9   9  -1   56.04    7.35 
   9   9  -1   56.59    6.09 
  -9  -9   1   52.41    6.04 
  -9  -9   1   58.01    6.86 
  -9  -9   1   58.15    6.91 
  -9  -9   1   52.34    6.96 
  -9  -9   1   54.42    6.56 
  -9  -9   1   58.25    6.47 
  -9  -9   1   56.57    8.03 
  -9  -9   1   53.57    8.88 
   8   9  -1    2.07    2.53 
   8   9  -1    3.39    2.19 
   8   9  -1    2.55    2.38 
   8   9  -1    1.67    1.79 
   8   9  -1    2.07    2.54 
   8   9  -1    3.29    2.12 
  -8  -9   1    3.65    2.24 
  -8  -9   1    1.81    1.94 
  -8  -9   1    1.24    1.85 
  -8  -9   1    0.98    1.88 
  -8  -9   1    0.67    1.42 
  -8  -9   1    2.50    1.95 
  -8  -9   1    2.94    3.68 
  -8  -9   1    2.98    2.52 
   7   9  -1   52.18    6.30 
   7   9  -1   60.84    5.33 
   7   9  -1   52.84    5.92 
   7   9  -1    3.57    2.03 
  -7  -9   1   53.09    5.91 
  -7  -9   1   61.56    6.60 
  -7  -9   1   68.49    5.90 
  -7  -9   1   61.37    5.97 
  -7  -9   1   58.86    5.53 
  -7  -9   1   55.61    5.59 
  -7  -9   1   59.50    7.10 
   6   9  -1    3.07    1.83 
   6   9  -1    2.52    1.95 
   6   9  -1    2.56    2.27 
   6   9  -1    0.39    1.40 
   6   9  -1    0.24    0.75 
   6   9  -1    3.25    1.86 
  -6  -9   1    2.01    1.63 
  -6  -9   1    4.34    2.42 
  -6  -9   1    3.29    1.11 
  -6  -9   1    2.77    1.83 
  -6  -9   1    3.06    3.16 
  -6  -9   1    3.20    2.31 
  -6  -9   1    2.69    1.70 
  -6  -9   1    1.77    1.63 
  -6  -9   1    1.98    2.13 
   5   9  -1   50.62    5.47 
   5   9  -1   54.97    5.89 
   5   9  -1   59.91    6.02 
   5   9  -1   53.01    4.24 
   5   9  -1   56.07    5.33 
   5   9  -1   51.02    4.96 
   5   9  -1   50.81    4.70 
  -5  -9   1   47.35    4.65 
  -5  -9   1   49.88    4.05 
  -5  -9   1   42.80    5.13 
  -5  -9   1   52.40    6.07 
  -5  -9   1   50.55    4.97 
  -5  -9   1   49.75    4.92 
  -5  -9   1   52.67    3.55 
  -5  -9   1   55.06    5.76 
  -5  -9   1   46.55    5.04 
   4   9  -1    1.22    1.39 
   4   9  -1    1.74    1.46 
   4   9  -1    0.66    1.49 
   4   9  -1    0.64    1.18 
   4   9  -1   -0.75    1.09 
   4   9  -1    0.10    1.39 
   4   9  -1    0.86    0.93 
   4   9  -1    0.40    0.93 
   4   9  -1   -0.27    1.07 
   4   9  -1   -0.16    1.02 
   4   9  -1    1.58    1.47 
  -4  -9   1    0.94    1.51 
  -4  -9   1    2.49    1.49 
  -4  -9   1    1.72    1.82 
  -4  -9   1    0.44    1.16 
  -4  -9   1    2.10    1.13 
  -4  -9   1    0.80    1.41 
  -4  -9   1    0.70    2.06 
   3   9  -1   56.55    5.33 
   3   9  -1   50.98    4.39 
   3   9  -1   51.16    4.63 
   3   9  -1   50.94    4.11 
   3   9  -1   50.49    4.34 
   3   9  -1   50.60    5.21 
   3   9  -1   48.00    4.34 
   3   9  -1   51.59    3.32 
   3   9  -1   47.29    5.13 
   3   9  -1   50.32    4.52 
   3   9  -1   54.69    5.02 
  -3  -9   1   45.32    4.45 
  -3  -9   1   49.00    3.83 
  -3  -9   1   56.11    4.59 
  -3  -9   1   52.05    4.16 
  -3  -9   1   55.55    5.69 
  -3  -9   1   48.10    5.13 
  -3  -9   1   58.62    4.90 
  -3  -9   1   54.00    4.98 
  -3  -9   1   62.08    6.11 
   2   9  -1    1.39    1.64 
   2   9  -1    0.71    1.45 
   2   9  -1    0.47    1.18 
   2   9  -1    0.82    1.20 
   2   9  -1    1.32    1.22 
   2   9  -1    1.31    1.29 
   2   9  -1    0.26    1.09 
   2   9  -1    0.31    1.49 
   2   9  -1    0.61    1.35 
   2   9  -1    0.58    1.04 
  -2  -9   1    0.79    1.15 
  -2  -9   1    2.18    1.72 
  -2  -9   1    0.80    0.87 
  -2  -9   1    1.20    1.10 
  -2  -9   1    1.76    1.40 
  -2  -9   1    0.99    1.47 
  -2  -9   1    1.62    1.27 
  -2  -9   1    1.74    1.66 
  -2  -9   1    0.52    1.13 
   1   9  -1   82.54    6.66 
   1   9  -1   86.40    5.77 
   1   9  -1   80.78    6.16 
   1   9  -1   89.33    6.33 
   1   9  -1   89.19    6.62 
   1   9  -1   92.88    6.34 
   1   9  -1   87.89    5.77 
   1   9  -1   86.28    5.61 
   1   9  -1   81.47    5.90 
  -1  -9   1   82.91    6.01 
  -1  -9   1   79.91    5.91 
  -1  -9   1   92.76    6.84 
  -1  -9   1   91.85    5.45 
  -1  -9   1   86.19    6.34 
  -1  -9   1   89.71    6.86 
  -1  -9   1   86.23    7.11 
  -1  -9   1   83.23    5.70 
  -1  -9   1   83.40    5.97 
   0   9  -1    8.38    2.15 
   0   9  -1    7.21    2.11 
   0   9  -1    9.81    2.80 
   0   9  -1    8.72    2.88 
   0   9  -1    5.91    2.05 
   0   9  -1    7.09    2.44 
   0   9  -1    7.79    2.28 
   0   9  -1    7.17    2.54 
   0   9  -1    9.90    3.00 
   0  -9   1    6.53    2.57 
   0  -9   1    9.22    3.04 
   0  -9   1    9.96    3.25 
   0  -9   1    6.51    2.05 
   0  -9   1    6.11    2.01 
   0  -9   1    9.38    2.47 
   0  -9   1    6.29    2.11 
   0  -9   1    7.98    2.38 
  -1   9  -1   94.32    6.42 
  -1   9  -1  103.12    6.48 
  -1   9  -1  101.32    7.41 
  -1   9  -1  100.78    6.31 
  -1   9  -1  104.54    7.25 
  -1   9  -1   92.73    6.80 
  -1   9  -1  102.48    7.46 
  -1   9  -1   92.71    6.22 
  -1   9  -1  105.27    7.83 
   1  -9   1  103.43    7.23 
   1  -9   1   90.76    7.37 
   1  -9   1  104.83    8.12 
   1  -9   1   92.26    6.62 
   1  -9   1   98.37    7.11 
   1  -9   1  107.01    7.10 
   1  -9   1   94.31    6.40 
   1  -9   1  110.51    6.78 
  -2   9  -1    0.12    1.05 
  -2   9  -1    0.66    1.41 
  -2   9  -1    0.77    1.59 
  -2   9  -1    0.04    0.20 
  -2   9  -1    0.10    1.19 
  -2   9  -1    1.25    1.27 
  -2   9  -1    2.49    1.88 
  -2   9  -1    1.13    1.75 
  -2   9  -1   -0.16    1.17 
  -2   9  -1    1.61    1.48 
  -2   9  -1    0.15    0.33 
   2  -9   1    0.30    1.17 
   2  -9   1    1.38    1.76 
   2  -9   1    0.26    1.11 
   2  -9   1    1.93    1.65 
   2  -9   1    1.70    1.33 
   2  -9   1    1.06    0.82 
   2  -9   1    0.50    1.50 
   2  -9   1   -0.17    1.15 
   2  -9   1    0.55    1.60 
  -3   9  -1  159.44   10.46 
  -3   9  -1  161.32    8.84 
  -3   9  -1  155.56    9.28 
  -3   9  -1  160.91    7.86 
  -3   9  -1  161.51    7.96 
  -3   9  -1  158.03   10.48 
  -3   9  -1  165.84    9.74 
  -3   9  -1  167.43    9.52 
  -3   9  -1  154.34   10.75 
  -3   9  -1  157.28    9.67 
   3  -9   1  162.01    8.16 
   3  -9   1  151.99    9.14 
   3  -9   1  156.94   10.61 
   3  -9   1  153.61    9.90 
   3  -9   1  152.79   10.75 
   3  -9   1  149.88   10.07 
   3  -9   1  157.89    7.40 
   3  -9   1  161.08    9.99 
   3  -9   1  152.04    9.34 
  -4   9  -1    6.06    2.45 
  -4   9  -1    7.39    3.25 
  -4   9  -1    7.81    3.36 
  -4   9  -1    4.73    2.14 
  -4   9  -1    5.76    2.41 
  -4   9  -1    6.32    2.28 
  -4   9  -1    5.00    1.59 
  -4   9  -1    4.20    2.32 
  -4   9  -1   -0.03    0.17 
  -4   9  -1    5.49    2.41 
  -4   9  -1    5.71    2.96 
   4  -9   1    4.41    2.15 
   4  -9   1    3.69    2.11 
   4  -9   1    4.69    2.51 
   4  -9   1    6.25    2.94 
   4  -9   1    5.19    2.19 
   4  -9   1    4.11    1.56 
   4  -9   1    5.65    2.66 
   4  -9   1    4.03    2.33 
   4  -9   1    2.76    1.84 
  -5   9  -1   92.53    7.67 
  -5   9  -1   92.27    7.13 
  -5   9  -1  100.76    8.24 
  -5   9  -1   87.80    8.81 
  -5   9  -1   91.10    7.60 
  -5   9  -1   92.20    7.03 
  -5   9  -1   90.51    6.89 
  -5   9  -1   91.40    7.31 
   5  -9   1   94.95    7.63 
   5  -9   1   97.08    8.17 
   5  -9   1   91.85    7.95 
   5  -9   1   88.65    8.62 
   5  -9   1   96.29    7.51 
   5  -9   1  100.44    8.25 
   5  -9   1   93.51    7.81 
  -6   9  -1    9.62    3.35 
  -6   9  -1   10.44    3.58 
  -6   9  -1   13.47    3.77 
  -6   9  -1   11.14    3.12 
  -6   9  -1    8.68    4.01 
  -6   9  -1    7.76    3.07 
  -6   9  -1    9.41    3.21 
  -6   9  -1   12.11    3.25 
  -6   9  -1   13.97    4.67 
   6  -9   1    9.28    3.60 
   6  -9   1   14.08    3.53 
   6  -9   1    9.43    3.30 
   6  -9   1   12.09    3.54 
   6  -9   1    7.68    3.30 
   6  -9   1   19.26    5.53 
   6  -9   1   12.02    3.48 
   6  -9   1   11.73    3.88 
  -7   9  -1   58.61    6.83 
  -7   9  -1   42.64    6.05 
  -7   9  -1   46.13    7.35 
  -7   9  -1   35.49    5.73 
  -7   9  -1   52.81    7.89 
  -7   9  -1   47.44    8.26 
  -7   9  -1   46.92    7.20 
  -7   9  -1   56.56    5.78 
   7  -9   1   52.79    7.60 
   7  -9   1   48.10    6.32 
   7  -9   1   37.47    5.88 
   7  -9   1   49.15    7.31 
   7  -9   1   45.96    8.61 
   7  -9   1   49.70    6.43 
   7  -9   1   41.42    6.81 
   7  -9   1   51.54    6.14 
  -8   9  -1   16.73    5.29 
  -8   9  -1   10.60    3.61 
  -8   9  -1   18.82    5.13 
  -8   9  -1   19.16    4.46 
  -8   9  -1   11.18    3.61 
  -8   9  -1   10.92    4.55 
   8  -9   1   12.63    4.17 
   8  -9   1   15.88    4.76 
   8  -9   1   16.69    5.79 
   8  -9   1   14.33    4.38 
   8  -9   1   18.52    4.76 
   8  -9   1   12.25    4.66 
   8  -9   1   13.36    4.36 
  -9   9  -1   31.72    6.51 
  -9   9  -1   27.13    6.22 
  -9   9  -1   37.57    6.32 
  -9   9  -1   40.37    9.58 
  -9   9  -1   39.74    8.27 
  -9   9  -1   38.46    7.20 
  -9   9  -1   39.20    6.23 
   9  -9   1   50.17    8.99 
   9  -9   1   33.79    6.37 
   9  -9   1   35.85    7.20 
   9  -9   1   33.45    6.86 
   9  -9   1   34.61    8.09 
   9  -9   1   31.42    6.14 
   9  -9   1   31.19    7.01 
 -10   9  -1    7.37    3.40 
 -10   9  -1   11.75    5.19 
 -10   9  -1    4.38    4.01 
 -10   9  -1    6.50    3.45 
 -10   9  -1    5.49    3.97 
 -10   9  -1    2.96    3.22 
  10  -9   1   10.39    4.12 
  10  -9   1    2.82    2.94 
  10  -9   1    7.22    3.73 
  10  -9   1    6.24    4.70 
  10  -9   1    8.38    4.05 
 -11   9  -1   15.73    4.42 
 -11   9  -1   11.90    6.43 
 -11   9  -1   11.05    4.21 
 -11   9  -1    0.08    0.66 
 -11   9  -1   14.86    4.66 
  11  -9   1   15.62    4.78 
  11  -9   1   20.03    5.55 
  11  -9   1   10.56    5.48 
  12   8  -1   24.59    6.05 
  12   8  -1   27.00    6.23 
  12   8  -1   24.12    6.44 
 -12  -8   1   19.80    5.17 
 -12  -8   1   33.00    9.69 
 -12  -8   1   19.68    8.69 
 -12  -8   1   29.39    8.82 
 -12  -8   1   25.90    9.67 
  11   8  -1   19.43    6.17 
  11   8  -1   17.03    5.24 
  11   8  -1   20.45    5.51 
 -11  -8   1   15.18    4.56 
 -11  -8   1   17.06    5.55 
 -11  -8   1   19.48    6.09 
 -11  -8   1   17.39    4.86 
 -11  -8   1   14.24    4.21 
 -11  -8   1   21.29    5.31 
  10   8  -1   23.07    4.82 
  10   8  -1   21.94    5.75 
  10   8  -1   23.68    4.96 
  10   8  -1   29.12    6.09 
  10   8  -1   20.34    4.87 
 -10  -8   1   19.88    5.05 
 -10  -8   1   29.19    7.32 
 -10  -8   1   22.02    4.81 
 -10  -8   1   25.24    5.80 
 -10  -8   1   24.35    6.96 
 -10  -8   1   25.03    6.29 
 -10  -8   1   21.36    6.16 
 -10  -8   1   24.61    5.72 
   9   8  -1   10.20    3.62 
   9   8  -1    9.47    3.18 
   9   8  -1   13.45    4.10 
   9   8  -1    8.69    3.15 
   9   8  -1   14.98    5.08 
  -9  -8   1   14.49    4.28 
  -9  -8   1    8.93    3.99 
  -9  -8   1    8.26    3.23 
  -9  -8   1    6.74    2.87 
  -9  -8   1   12.37    3.56 
  -9  -8   1   14.77    5.42 
  -9  -8   1    9.64    3.11 
  -9  -8   1   12.58    4.44 
   8   8  -1   21.78    4.52 
   8   8  -1   39.25    6.19 
   8   8  -1   36.90    6.45 
   8   8  -1   39.98    6.09 
   8   8  -1   38.64    4.88 
   8   8  -1   36.20    5.35 
   8   8  -1   27.61    6.61 
  -8  -8   1   35.02    6.07 
  -8  -8   1   40.47    6.60 
  -8  -8   1   35.96    6.10 
  -8  -8   1   40.69    6.22 
  -8  -8   1   35.73    5.12 
  -8  -8   1   30.07    5.48 
  -8  -8   1   44.89    8.19 
   7   8  -1   30.47    5.71 
   7   8  -1   35.14    4.24 
   7   8  -1   34.00    4.40 
   7   8  -1   37.02    4.37 
   7   8  -1   36.39    5.28 
  -7  -8   1   39.09    6.50 
  -7  -8   1   35.22    5.53 
  -7  -8   1   43.32    7.80 
  -7  -8   1   35.01    4.52 
  -7  -8   1   33.94    5.00 
  -7  -8   1   37.31    4.47 
  -7  -8   1   37.88    5.97 
   6   8  -1   56.45    6.27 
   6   8  -1   68.28    5.34 
   6   8  -1   58.29    6.22 
   6   8  -1   63.28    5.64 
   6   8  -1   65.37    5.17 
   6   8  -1   56.04    5.70 
  -6  -8   1   56.94    5.98 
  -6  -8   1   58.50    5.14 
  -6  -8   1   60.83    5.92 
  -6  -8   1   62.82    5.38 
  -6  -8   1   58.03    5.53 
  -6  -8   1   63.84    6.03 
  -6  -8   1   57.04    5.39 
  -6  -8   1   63.53    6.81 
   5   8  -1   21.19    3.81 
   5   8  -1   28.86    4.41 
   5   8  -1   33.97    4.33 
   5   8  -1   25.87    4.80 
   5   8  -1   19.07    3.71 
   5   8  -1   22.70    4.46 
   5   8  -1   25.43    4.22 
   5   8  -1   22.19    3.40 
  -5  -8   1   24.38    2.99 
  -5  -8   1   22.15    4.26 
  -5  -8   1   28.09    3.60 
  -5  -8   1   24.17    3.80 
  -5  -8   1   24.87    2.19 
  -5  -8   1   30.73    5.40 
  -5  -8   1   25.89    4.31 
  -5  -8   1   29.28    4.57 
  -5  -8   1   23.68    4.34 
   4   8  -1   69.82    6.08 
   4   8  -1   68.55    5.48 
   4   8  -1   73.17    5.14 
   4   8  -1   68.84    4.49 
   4   8  -1   68.27    5.19 
   4   8  -1   71.74    5.92 
   4   8  -1   71.26    4.22 
   4   8  -1   69.23    6.11 
  -4  -8   1   71.03    6.05 
  -4  -8   1   78.82    5.96 
  -4  -8   1   73.56    5.51 
  -4  -8   1   69.25    4.12 
  -4  -8   1   72.01    5.19 
  -4  -8   1   72.64    4.42 
  -4  -8   1   67.69    5.35 
  -4  -8   1   71.90    6.47 
  -4  -8   1   71.48    5.97 
   3   8  -1   46.54    4.13 
   3   8  -1   53.61    4.29 
   3   8  -1   54.33    4.72 
   3   8  -1   54.23    5.13 
   3   8  -1   52.84    3.87 
   3   8  -1   47.76    4.30 
   3   8  -1   56.22    5.28 
   3   8  -1   59.47    5.13 
   3   8  -1   54.24    4.29 
   3   8  -1   53.75    3.42 
  -3  -8   1   55.01    4.58 
  -3  -8   1   49.80    5.38 
  -3  -8   1   58.03    5.54 
  -3  -8   1   52.63    4.11 
  -3  -8   1   56.31    5.19 
  -3  -8   1   49.34    4.39 
  -3  -8   1   48.70    3.78 
  -3  -8   1   57.43    4.41 
   2   8  -1   74.58    5.04 
   2   8  -1   80.60    5.19 
   2   8  -1   72.46    4.95 
   2   8  -1   75.88    6.58 
   2   8  -1   74.96    5.56 
   2   8  -1   73.83    5.07 
   2   8  -1   80.48    5.88 
   2   8  -1   78.30    5.76 
   2   8  -1   78.37    3.78 
   2   8  -1   71.86    5.92 
   2   8  -1   75.59    5.27 
  -2  -8   1   78.90    4.22 
  -2  -8   1   82.43    5.54 
  -2  -8   1   73.06    6.17 
  -2  -8   1   76.61    6.25 
  -2  -8   1   72.24    5.49 
  -2  -8   1   77.39    4.79 
  -2  -8   1   72.99    4.99 
  -2  -8   1   82.92    5.50 
  -2  -8   1   78.15    6.08 
  -2  -8   1   74.36    5.08 
   1   8  -1   14.41    2.59 
   1   8  -1   15.95    4.12 
   1   8  -1   12.11    2.86 
   1   8  -1   13.32    2.50 
   1   8  -1   13.32    2.73 
   1   8  -1    9.04    2.36 
   1   8  -1   11.94    2.70 
   1   8  -1   12.10    2.47 
   1   8  -1   14.74    3.33 
  -1  -8   1   14.19    3.26 
  -1  -8   1   12.25    2.43 
  -1  -8   1   14.64    2.92 
  -1  -8   1   14.28    3.43 
  -1  -8   1    9.16    2.68 
  -1  -8   1   11.79    2.49 
  -1  -8   1   12.94    2.66 
   0   8  -1  278.28   12.03 
   0   8  -1  278.61   12.34 
   0   8  -1  261.41   12.50 
   0   8  -1  282.11   12.87 
   0   8  -1  298.14   12.10 
   0   8  -1  280.01   13.51 
   0   8  -1  292.44   12.46 
   0  -8   1  291.10   14.05 
   0  -8   1  290.01   12.60 
   0  -8   1  266.74   12.45 
   0  -8   1  280.90   12.21 
   0  -8   1  286.59   12.83 
   0  -8   1  278.86   12.75 
   0  -8   1  287.98   13.50 
  -1   8  -1    7.91    2.46 
  -1   8  -1    7.38    1.93 
  -1   8  -1    9.60    3.10 
  -1   8  -1    9.07    2.15 
  -1   8  -1    8.00    2.25 
  -1   8  -1   12.81    3.45 
  -1   8  -1   12.59    2.65 
  -1   8  -1    6.86    2.06 
  -1   8  -1    7.18    2.62 
   1  -8   1    6.74    2.36 
   1  -8   1   13.43    3.60 
   1  -8   1    9.97    2.73 
   1  -8   1    6.05    1.90 
   1  -8   1    7.87    2.20 
   1  -8   1   11.60    1.60 
   1  -8   1    8.90    2.43 
   1  -8   1    9.67    2.37 
   1  -8   1    9.25    2.44 
  -2   8  -1  155.56    9.32 
  -2   8  -1  144.30    7.30 
  -2   8  -1  148.89    9.51 
  -2   8  -1  143.28    8.99 
  -2   8  -1  144.53    7.82 
  -2   8  -1  102.23    7.20 
  -2   8  -1  102.72    7.52 
  -2   8  -1  159.51    8.46 
  -2   8  -1  145.39    7.88 
  -2   8  -1  156.24    8.51 
  -2   8  -1  140.85    8.30 
   2  -8   1  150.99    8.60 
   2  -8   1  148.51    9.62 
   2  -8   1  157.82    7.75 
   2  -8   1  140.78    8.65 
   2  -8   1  146.24    8.14 
   2  -8   1  148.56    8.78 
   2  -8   1  153.25    9.46 
   2  -8   1  155.71    6.39 
  -3   8  -1    0.12    0.87 
  -3   8  -1    1.20    1.40 
  -3   8  -1    0.89    1.55 
  -3   8  -1    0.99    1.50 
  -3   8  -1    0.91    1.21 
  -3   8  -1   -0.22    1.25 
  -3   8  -1   -0.09    1.09 
  -3   8  -1    0.38    1.01 
  -3   8  -1    0.81    1.19 
  -3   8  -1   -0.24    1.55 
  -3   8  -1    0.32    1.06 
  -3   8  -1    0.83    1.18 
   3  -8   1    0.98    1.78 
   3  -8   1    0.25    0.94 
   3  -8   1    2.59    1.56 
   3  -8   1    0.69    1.20 
   3  -8   1   -0.68    0.91 
   3  -8   1    1.16    1.32 
   3  -8   1    1.30    1.66 
   3  -8   1    0.98    1.36 
  -4   8  -1   87.82    6.16 
  -4   8  -1   82.55    6.60 
  -4   8  -1   79.21    7.20 
  -4   8  -1   73.14    5.99 
  -4   8  -1   85.18    6.63 
  -4   8  -1   85.65    7.52 
  -4   8  -1   81.54    6.52 
  -4   8  -1   76.29    5.95 
  -4   8  -1   91.96    7.13 
  -4   8  -1   89.99    7.97 
  -4   8  -1   83.33    6.00 
  -4   8  -1   93.09    4.74 
   4  -8   1   79.31    6.77 
   4  -8   1   83.45    6.74 
   4  -8   1   81.69    6.35 
   4  -8   1   81.63    5.09 
   4  -8   1   78.00    7.32 
   4  -8   1   87.44    7.89 
   4  -8   1   82.98    6.57 
  -5   8  -1    2.65    2.17 
  -5   8  -1    1.10    1.53 
  -5   8  -1    1.47    1.13 
  -5   8  -1    2.67    2.15 
  -5   8  -1    1.27    1.53 
  -5   8  -1    0.95    1.38 
  -5   8  -1    3.54    1.88 
  -5   8  -1    2.27    1.96 
  -5   8  -1    2.25    2.47 
  -5   8  -1    1.33    1.71 
  -5   8  -1    4.34    2.29 
   5  -8   1    1.99    2.31 
   5  -8   1    2.03    1.71 
   5  -8   1    2.00    1.73 
   5  -8   1    3.80    2.48 
   5  -8   1    0.99    1.44 
   5  -8   1    2.65    1.96 
   5  -8   1    3.23    2.06 
  -6   8  -1   60.60    6.35 
  -6   8  -1   65.74    5.69 
  -6   8  -1   66.95    6.89 
  -6   8  -1   66.51    5.68 
  -6   8  -1   62.68    6.15 
  -6   8  -1   61.97    6.33 
  -6   8  -1   59.02    7.48 
  -6   8  -1   63.18    6.16 
   6  -8   1   61.24    6.37 
   6  -8   1   61.04    6.19 
   6  -8   1   52.54    5.70 
   6  -8   1   58.92    6.46 
   6  -8   1   59.35    7.22 
   6  -8   1   62.75    6.49 
   6  -8   1   56.97    7.02 
   6  -8   1   55.65    6.12 
  -7   8  -1    0.25    1.59 
  -7   8  -1   -0.56    1.64 
  -7   8  -1    0.82    2.00 
  -7   8  -1    0.26    1.77 
  -7   8  -1    0.76    1.57 
  -7   8  -1    0.59    2.18 
  -7   8  -1   -0.14    2.17 
  -7   8  -1   -0.29    1.55 
  -7   8  -1   -0.63    1.85 
   7  -8   1    0.04    1.88 
   7  -8   1    0.33    1.75 
   7  -8   1    0.78    2.28 
   7  -8   1   -0.19    1.50 
   7  -8   1    1.18    2.20 
   7  -8   1    0.17    1.52 
   7  -8   1   -0.01    1.51 
   7  -8   1    0.51    1.91 
  -8   8  -1   70.13    7.51 
  -8   8  -1   56.58    6.75 
  -8   8  -1   54.79    9.20 
  -8   8  -1   46.71    8.85 
  -8   8  -1   59.71    7.57 
  -8   8  -1   58.51    5.78 
   8  -8   1   55.00    7.86 
   8  -8   1   46.61    7.33 
   8  -8   1   51.18    6.46 
   8  -8   1   48.63    6.43 
   8  -8   1   44.47    7.39 
   8  -8   1   55.85    8.78 
   8  -8   1   52.75    6.46 
   8  -8   1   60.15    7.90 
  -9   8  -1   -0.39    1.94 
  -9   8  -1    1.05    2.56 
  -9   8  -1    0.84    2.77 
  -9   8  -1    1.29    2.56 
  -9   8  -1    1.92    2.75 
   9  -8   1    2.41    2.60 
   9  -8   1    2.34    2.40 
   9  -8   1    0.95    2.22 
   9  -8   1    0.86    2.73 
   9  -8   1    0.09    2.13 
   9  -8   1    2.26    2.51 
   9  -8   1    1.70    2.76 
 -10   8  -1   36.86    7.72 
 -10   8  -1   39.09    7.33 
 -10   8  -1   47.64    6.69 
 -10   8  -1   37.25    8.27 
  10  -8   1   46.98    7.43 
  10  -8   1   36.72    6.92 
  10  -8   1   41.75    7.09 
  10  -8   1   37.30    8.80 
  10  -8   1   47.29    8.96 
  10  -8   1   39.51    7.40 
 -11   8  -1    0.92    2.42 
 -11   8  -1    0.48    3.50 
 -11   8  -1    3.22    3.03 
 -11   8  -1   -0.23    2.75 
  11  -8   1    2.28    2.86 
  11  -8   1    0.73    2.49 
  11  -8   1    2.64    3.22 
  11  -8   1    1.79    2.63 
  11  -8   1    1.84    3.31 
  13   7  -1   -1.02    2.20 
  13   7  -1    2.40    3.02 
  13   7  -1    1.67    3.33 
  13   7  -1    0.00    0.47 
 -13  -7   1    1.64    2.63 
 -13  -7   1    1.61    2.36 
 -13  -7   1    0.89    3.30 
  12   7  -1   19.36    4.75 
  12   7  -1   16.15    5.54 
  12   7  -1   19.28    6.41 
 -12  -7   1   21.82    5.83 
 -12  -7   1   19.08    5.84 
 -12  -7   1   27.13    8.49 
 -12  -7   1   19.45    5.03 
 -12  -7   1   18.28    5.94 
  11   7  -1    5.33    2.90 
  11   7  -1    3.89    2.89 
  11   7  -1    4.64    3.02 
  11   7  -1    6.18    3.63 
  11   7  -1    5.46    1.95 
  11   7  -1    7.88    3.74 
 -11  -7   1    6.72    3.23 
 -11  -7   1    4.29    2.90 
 -11  -7   1    2.26    2.86 
 -11  -7   1    3.94    2.38 
 -11  -7   1    9.16    5.25 
 -11  -7   1    3.12    2.72 
 -11  -7   1    5.18    3.32 
  10   7  -1   19.66    4.65 
  10   7  -1   23.01    4.72 
  10   7  -1   25.93    5.55 
  10   7  -1   24.74    5.72 
  10   7  -1   18.31    4.38 
 -10  -7   1   22.24    6.01 
 -10  -7   1   21.40    4.66 
 -10  -7   1   21.72    6.04 
 -10  -7   1   23.48    4.85 
 -10  -7   1   31.28    7.14 
 -10  -7   1   18.66    5.46 
 -10  -7   1   22.26    4.89 
 -10  -7   1   25.67    5.72 
   9   7  -1   19.37    5.45 
   9   7  -1   17.40    3.98 
   9   7  -1   13.66    3.99 
   9   7  -1   14.44    3.65 
   9   7  -1   15.75    4.96 
   9   7  -1   25.08    5.45 
   9   7  -1   24.32    5.34 
  -9  -7   1   16.95    3.93 
  -9  -7   1   19.61    4.65 
  -9  -7   1   17.23    4.57 
  -9  -7   1   15.43    4.01 
  -9  -7   1   18.67    5.22 
  -9  -7   1   20.00    4.95 
  -9  -7   1   30.77    7.69 
  -9  -7   1   12.14    3.69 
   8   7  -1   60.29    6.14 
   8   7  -1   69.17    6.15 
   8   7  -1   66.29    7.22 
   8   7  -1   61.16    5.90 
   8   7  -1   70.76    6.44 
  -8  -7   1   63.03    6.25 
  -8  -7   1   72.03    7.07 
  -8  -7   1   68.02    6.66 
  -8  -7   1   63.44    6.82 
  -8  -7   1   68.04    7.12 
  -8  -7   1   75.57    6.90 
  -8  -7   1   69.05    6.16 
   7   7  -1   12.93    3.57 
   7   7  -1   11.22    2.98 
   7   7  -1   12.78    3.24 
   7   7  -1   10.13    3.32 
   7   7  -1   10.09    2.75 
   7   7  -1    9.43    3.42 
  -7  -7   1   13.37    3.98 
  -7  -7   1    8.73    2.64 
  -7  -7   1   13.16    3.36 
  -7  -7   1   20.23    4.55 
  -7  -7   1   14.11    3.62 
  -7  -7   1    9.22    2.91 
  -7  -7   1   13.57    4.06 
  -7  -7   1   10.94    3.20 
   6   7  -1   66.30    6.36 
   6   7  -1   60.34    5.40 
   6   7  -1   66.37    5.25 
   6   7  -1   61.23    6.42 
   6   7  -1   63.73    5.44 
   6   7  -1   57.78    5.51 
   6   7  -1   62.24    5.70 
   6   7  -1   68.97    5.42 
  -6  -7   1   67.23    6.84 
  -6  -7   1   64.77    5.64 
  -6  -7   1   60.63    5.78 
  -6  -7   1   60.98    6.01 
  -6  -7   1   67.33    5.71 
  -6  -7   1   64.47    5.54 
  -6  -7   1   65.28    5.86 
  -6  -7   1   58.87    5.16 
   5   7  -1   47.73    4.50 
   5   7  -1   46.60    4.69 
   5   7  -1   69.47    5.40 
   5   7  -1   75.84    5.65 
   5   7  -1   66.93    5.71 
   5   7  -1   81.86    6.75 
   5   7  -1   79.29    6.64 
   5   7  -1   84.07    5.38 
   5   7  -1   81.41    6.65 
   5   7  -1   76.50    5.17 
  -5  -7   1   72.38    5.65 
  -5  -7   1   79.71    5.55 
  -5  -7   1   80.11    6.93 
  -5  -7   1   77.65    6.10 
  -5  -7   1   79.92    6.46 
  -5  -7   1   79.04    3.66 
  -5  -7   1   75.02    5.44 
  -5  -7   1   73.21    5.96 
   4   7  -1   58.02    4.77 
   4   7  -1   54.91    3.38 
   4   7  -1   59.15    5.42 
   4   7  -1   59.81    4.09 
   4   7  -1   70.88    5.12 
   4   7  -1   54.68    4.23 
   4   7  -1   57.48    4.53 
   4   7  -1   54.04    5.24 
   4   7  -1   53.73    4.88 
  -4  -7   1   59.56    5.62 
  -4  -7   1   58.65    3.40 
  -4  -7   1   58.86    5.22 
  -4  -7   1   57.58    5.07 
  -4  -7   1   55.85    4.03 
  -4  -7   1   55.06    4.62 
  -4  -7   1   57.58    4.51 
  -4  -7   1   63.68    4.91 
  -4  -7   1   59.33    4.99 
   3   7  -1   83.07    5.60 
   3   7  -1   92.02    4.87 
   3   7  -1   82.20    5.54 
   3   7  -1   87.15    4.58 
   3   7  -1   84.43    6.01 
   3   7  -1   82.24    6.13 
   3   7  -1   89.80    5.45 
   3   7  -1   85.26    5.23 
   3   7  -1   85.83    6.36 
  -3  -7   1   81.78    4.73 
  -3  -7   1   84.82    6.22 
  -3  -7   1   84.00    4.32 
  -3  -7   1   93.79    6.15 
  -3  -7   1   93.32    6.72 
  -3  -7   1   91.09    4.68 
  -3  -7   1   83.95    5.59 
   2   7  -1  105.05    6.10 
   2   7  -1   99.43    6.74 
   2   7  -1  103.74    5.73 
   2   7  -1  105.74    6.53 
   2   7  -1  104.72    6.71 
   2   7  -1  106.06    5.81 
   2   7  -1   97.20    6.13 
   2   7  -1  101.39    5.84 
   2   7  -1  105.32    4.62 
  -2  -7   1  105.02    6.12 
  -2  -7   1  101.51    4.73 
  -2  -7   1  109.47    7.22 
  -2  -7   1  110.58    6.93 
  -2  -7   1  106.23    6.21 
  -2  -7   1  100.21    5.66 
  -2  -7   1   99.93    5.80 
  -2  -7   1  108.01    7.18 
  -2  -7   1  105.90    6.72 
   1   7  -1  153.61    8.53 
   1   7  -1  140.57    8.13 
   1   7  -1  151.35    7.28 
   1   7  -1  145.10    7.71 
   1   7  -1  152.14    7.95 
   1   7  -1  145.05    7.21 
   1   7  -1  149.78    7.66 
   1   7  -1  143.31    7.49 
  -1  -7   1  135.95    7.40 
  -1  -7   1  156.43    8.18 
  -1  -7   1  154.76    7.81 
  -1  -7   1  146.33    7.36 
  -1  -7   1  157.86    8.87 
  -1  -7   1  149.17    8.34 
  -1  -7   1  152.28    8.38 
  -1  -7   1  149.48    8.63 
  -1  -7   1  153.96    7.70 
   0   7  -1   73.28    5.40 
   0   7  -1   66.14    4.95 
   0   7  -1   69.17    4.75 
   0   7  -1   73.72    4.62 
   0   7  -1   69.41    5.48 
   0   7  -1   70.39    4.57 
   0   7  -1   66.25    4.86 
   0   7  -1   67.25    4.72 
   0  -7   1   69.39    5.64 
   0  -7   1   72.69    5.00 
   0  -7   1   66.12    5.75 
   0  -7   1   75.44    5.15 
   0  -7   1   68.63    5.61 
   0  -7   1   66.62    4.57 
   0  -7   1   67.73    4.80 
   0  -7   1   60.46    4.70 
   0  -7   1   71.50    5.46 
  -1   7  -1  219.29   10.44 
  -1   7  -1  203.33   10.40 
  -1   7  -1  194.54    9.72 
  -1   7  -1  205.57    9.18 
  -1   7  -1  203.74    9.28 
  -1   7  -1  209.10    9.69 
  -1   7  -1  212.36   10.88 
  -1   7  -1  197.49    9.19 
  -1   7  -1  200.34    9.83 
   1  -7   1  194.30   10.49 
   1  -7   1  196.67   10.90 
   1  -7   1  213.41    9.94 
   1  -7   1  199.82   10.00 
   1  -7   1  211.13    9.62 
   1  -7   1  210.66    9.82 
   1  -7   1  215.29    7.65 
   1  -7   1  200.82   10.14 
   1  -7   1  209.07    9.56 
   1  -7   1  202.86    9.81 
  -2   7  -1   16.37    3.14 
  -2   7  -1   17.20    3.38 
  -2   7  -1   21.10    4.01 
  -2   7  -1   16.87    2.97 
  -2   7  -1   19.08    2.12 
  -2   7  -1   20.30    3.38 
  -2   7  -1   17.80    3.49 
  -2   7  -1   19.40    3.41 
  -2   7  -1   16.67    2.59 
  -2   7  -1   20.49    3.87 
  -2   7  -1   17.34    2.96 
  -2   7  -1   17.17    2.86 
   2  -7   1   19.27    3.37 
   2  -7   1   23.17    3.55 
   2  -7   1   18.47    3.62 
   2  -7   1   16.18    3.02 
   2  -7   1   22.42    4.33 
   2  -7   1   21.43    2.50 
   2  -7   1   18.76    3.14 
   2  -7   1   20.08    1.88 
   2  -7   1   16.35    3.07 
  -3   7  -1   67.05    5.88 
  -3   7  -1   72.76    6.15 
  -3   7  -1   66.33    5.01 
  -3   7  -1   74.50    4.24 
  -3   7  -1   72.55    5.73 
  -3   7  -1   80.09    5.19 
  -3   7  -1   67.05    4.73 
  -3   7  -1   69.82    5.12 
  -3   7  -1   67.38    6.30 
  -3   7  -1   73.12    5.51 
  -3   7  -1   67.88    4.50 
  -3   7  -1   63.86    5.20 
  -3   7  -1   64.72    5.25 
   3  -7   1   70.40    5.31 
   3  -7   1   64.73    5.25 
   3  -7   1   65.30    5.57 
   3  -7   1   69.23    5.51 
   3  -7   1   64.90    5.64 
   3  -7   1   68.57    6.25 
   3  -7   1   72.76    4.55 
   3  -7   1   69.47    5.70 
   3  -7   1   68.20    6.11 
  -4   7  -1    6.46    2.34 
  -4   7  -1    8.16    1.95 
  -4   7  -1    4.85    1.84 
  -4   7  -1    7.66    1.54 
  -4   7  -1    6.33    1.97 
  -4   7  -1    6.67    2.23 
  -4   7  -1    6.42    2.24 
  -4   7  -1    6.13    2.12 
  -4   7  -1    7.17    2.26 
  -4   7  -1    7.02    2.67 
  -4   7  -1    5.62    2.48 
  -4   7  -1    7.13    2.08 
  -4   7  -1    6.30    2.18 
   4  -7   1    6.61    2.18 
   4  -7   1    4.29    1.95 
   4  -7   1    7.21    1.75 
   4  -7   1    4.29    1.77 
   4  -7   1    6.59    2.44 
   4  -7   1    5.53    2.18 
   4  -7   1    5.12    2.41 
   4  -7   1    8.49    2.58 
   4  -7   1    6.40    2.75 
  -5   7  -1   42.16    6.56 
  -5   7  -1   43.34    5.75 
  -5   7  -1   31.98    5.10 
  -5   7  -1   37.39    3.99 
  -5   7  -1   33.40    4.94 
  -5   7  -1   36.29    3.26 
  -5   7  -1   40.91    4.09 
  -5   7  -1   37.85    5.22 
  -5   7  -1   42.07    4.51 
  -5   7  -1   35.33    4.47 
  -5   7  -1   38.77    4.60 
  -5   7  -1   33.66    4.30 
   5  -7   1   39.43    4.71 
   5  -7   1   37.23    4.56 
   5  -7   1   36.76    5.11 
   5  -7   1   38.14    5.28 
   5  -7   1   36.73    4.39 
   5  -7   1   39.88    4.78 
   5  -7   1   34.11    4.18 
   5  -7   1   38.14    4.57 
  -6   7  -1    0.91    1.59 
  -6   7  -1   -0.20    1.48 
  -6   7  -1    0.34    1.64 
  -6   7  -1   -1.01    1.40 
  -6   7  -1    1.19    1.24 
  -6   7  -1    1.57    1.82 
  -6   7  -1    3.73    2.68 
  -6   7  -1    0.33    0.78 
  -6   7  -1   -0.67    1.38 
   6  -7   1    0.90    1.38 
   6  -7   1    1.39    2.11 
   6  -7   1    0.97    1.50 
   6  -7   1    0.07    1.29 
   6  -7   1    1.69    1.77 
   6  -7   1   -0.15    1.58 
   6  -7   1    0.04    1.36 
   6  -7   1    0.81    1.37 
  -7   7  -1   53.41    6.60 
  -7   7  -1   48.52    6.29 
  -7   7  -1   55.40    6.54 
  -7   7  -1   54.38    6.14 
  -7   7  -1   55.42    7.38 
  -7   7  -1   55.79    5.12 
  -7   7  -1   55.90    4.46 
  -7   7  -1   54.14    5.96 
   7  -7   1   55.50    6.13 
   7  -7   1   51.39    6.94 
   7  -7   1   48.38    5.70 
   7  -7   1   58.75    7.12 
   7  -7   1   53.64    6.02 
   7  -7   1   47.23    5.77 
   7  -7   1   60.12    6.08 
   7  -7   1   58.45    6.44 
  -8   7  -1    5.67    3.10 
  -8   7  -1    4.20    3.06 
  -8   7  -1    0.44    0.65 
  -8   7  -1    3.88    3.62 
  -8   7  -1    7.52    2.95 
  -8   7  -1    5.35    3.10 
  -8   7  -1    5.14    2.95 
  -8   7  -1    7.03    2.28 
   8  -7   1    5.49    4.13 
   8  -7   1    6.49    3.59 
   8  -7   1    3.17    2.29 
   8  -7   1    6.09    2.87 
   8  -7   1    4.16    2.90 
   8  -7   1    3.63    2.47 
   8  -7   1    5.72    2.66 
   8  -7   1   10.14    3.33 
  -9   7  -1   52.04    8.15 
  -9   7  -1   53.42    5.57 
  -9   7  -1   41.72    7.02 
  -9   7  -1   43.01    7.93 
  -9   7  -1   46.34    9.20 
  -9   7  -1   48.31    7.82 
   9  -7   1   52.87    6.48 
   9  -7   1   54.01    9.67 
   9  -7   1   58.64   12.61 
   9  -7   1   52.62   10.99 
   9  -7   1   58.88    7.02 
   9  -7   1   50.80    8.76 
   9  -7   1   50.98    7.90 
 -10   7  -1   -0.62    2.42 
 -10   7  -1    0.14    1.56 
 -10   7  -1   -0.22    1.96 
 -10   7  -1   -0.42    5.44 
 -10   7  -1    1.68    2.30 
  10  -7   1   -0.68    2.01 
  10  -7   1    4.48    3.89 
  10  -7   1   -0.64    2.17 
  10  -7   1    1.83    2.75 
  10  -7   1   -0.37    1.87 
  10  -7   1    1.33    2.30 
  10  -7   1    1.35    2.26 
 -11   7  -1   25.77    6.46 
 -11   7  -1   34.74    5.34 
 -11   7  -1   29.15    7.76 
 -11   7  -1   32.27    5.71 
 -11   7  -1   32.00    6.99 
  11  -7   1   31.08    6.02 
  11  -7   1   34.03    8.36 
  11  -7   1   28.15    6.19 
  11  -7   1   28.00    6.51 
  11  -7   1   26.61    5.95 
 -12   7  -1   -0.35    3.30 
 -12   7  -1    1.62    2.51 
 -12   7  -1    0.36    3.29 
 -12   7  -1    4.03    3.36 
 -12   7  -1    0.17    0.38 
  12  -7   1    0.80    3.06 
  12  -7   1   -1.10    2.10 
  12  -7   1   -1.36    2.06 
  13   6  -1    8.26    4.37 
  13   6  -1   15.74    6.28 
  13   6  -1    3.76    1.89 
  13   6  -1    0.09    0.45 
  13   6  -1   12.93    4.05 
 -13  -6   1   12.08    4.85 
 -13  -6   1   26.28    9.04 
 -13  -6   1   11.01    4.75 
 -13  -6   1   15.92    5.66 
  12   6  -1    5.93    2.47 
  12   6  -1    0.99    2.07 
  12   6  -1    3.96    4.00 
  12   6  -1    3.54    2.84 
  12   6  -1    1.14    2.12 
  12   6  -1    0.35    1.50 
 -12  -6   1    2.28    2.52 
 -12  -6   1    2.84    2.99 
 -12  -6   1    2.11    2.99 
 -12  -6   1    1.88    5.06 
 -12  -6   1    3.23    2.99 
 -12  -6   1    5.31    3.14 
  11   6  -1   38.68    6.32 
  11   6  -1   29.48    6.44 
  11   6  -1   34.61    5.89 
  11   6  -1   29.16    5.76 
  11   6  -1   21.62    5.89 
 -11  -6   1   38.97    9.65 
 -11  -6   1   35.20    6.72 
 -11  -6   1   29.47    6.96 
 -11  -6   1   31.09    6.37 
 -11  -6   1   34.48   10.49 
 -11  -6   1   31.54    5.90 
  10   6  -1    7.70    2.98 
  10   6  -1    8.97    4.41 
  10   6  -1    7.99    3.59 
  10   6  -1    6.46    2.84 
  10   6  -1    8.10    2.40 
  10   6  -1    7.65    3.01 
 -10  -6   1    4.87    2.47 
 -10  -6   1    6.51    3.70 
 -10  -6   1    6.38    2.83 
 -10  -6   1    5.43    3.11 
 -10  -6   1    7.32    3.06 
 -10  -6   1    5.69    3.26 
 -10  -6   1    8.39    3.51 
 -10  -6   1    7.46    3.95 
   9   6  -1   47.89    5.70 
   9   6  -1   54.79    7.01 
   9   6  -1   54.30    6.04 
   9   6  -1   56.90    6.35 
   9   6  -1   49.71    4.23 
   9   6  -1   51.03    7.33 
   9   6  -1   57.37    5.93 
   9   6  -1   43.72    5.21 
  -9  -6   1   51.00    5.84 
  -9  -6   1   62.01    6.47 
  -9  -6   1   54.26    6.90 
  -9  -6   1   55.50    7.50 
  -9  -6   1   61.42    6.55 
  -9  -6   1   53.72    5.71 
  -9  -6   1   63.04   11.50 
  -9  -6   1   54.30    6.54 
   8   6  -1    6.77    2.76 
   8   6  -1    5.81    1.72 
   8   6  -1    6.03    3.25 
   8   6  -1    4.54    2.31 
   8   6  -1    6.21    2.35 
   8   6  -1    4.34    2.27 
   8   6  -1    3.96    2.12 
  -8  -6   1    8.53    3.76 
  -8  -6   1    5.18    2.52 
  -8  -6   1    7.78    2.72 
  -8  -6   1    7.36    3.25 
  -8  -6   1    9.36    3.22 
  -8  -6   1    6.02    2.83 
  -8  -6   1    8.38    2.92 
  -8  -6   1    7.23    3.02 
   7   6  -1  102.12    7.04 
   7   6  -1   96.62    7.20 
   7   6  -1   93.51    7.45 
   7   6  -1   91.93    6.87 
   7   6  -1   99.42    8.66 
   7   6  -1   95.91    5.00 
   7   6  -1   95.50    7.09 
   7   6  -1   97.78    7.28 
  -7  -6   1   97.54    7.27 
  -7  -6   1   96.82    7.95 
  -7  -6   1  111.57    8.24 
  -7  -6   1  107.45    8.96 
  -7  -6   1  103.42    7.08 
  -7  -6   1   95.02    7.34 
  -7  -6   1  102.00    7.88 
  -7  -6   1   98.03    7.41 
   6   6  -1   24.59    3.75 
   6   6  -1   28.41    3.63 
   6   6  -1   31.09    5.16 
   6   6  -1   28.55    4.45 
   6   6  -1   30.44    4.51 
   6   6  -1   25.51    4.13 
   6   6  -1   27.62    4.05 
  -6  -6   1   23.39    3.72 
  -6  -6   1   28.57    5.02 
  -6  -6   1   27.06    3.43 
  -6  -6   1   24.28    4.59 
  -6  -6   1   29.87    3.71 
  -6  -6   1   30.72    4.57 
  -6  -6   1   32.46    5.26 
  -6  -6   1   27.43    3.80 
   5   6  -1   74.73    6.27 
   5   6  -1   74.25    5.25 
   5   6  -1   69.70    5.53 
   5   6  -1   76.96    6.49 
   5   6  -1   68.74    4.93 
   5   6  -1   69.87    5.37 
   5   6  -1   61.91    4.56 
   5   6  -1   66.79    5.10 
   5   6  -1   62.80    5.29 
   5   6  -1   67.28    5.17 
  -5  -6   1   72.05    5.76 
  -5  -6   1   74.43    6.51 
  -5  -6   1   77.02    5.57 
  -5  -6   1   71.18    5.96 
  -5  -6   1   71.37    5.67 
  -5  -6   1   77.45    5.31 
  -5  -6   1   76.96    5.58 
  -5  -6   1   70.87    5.37 
   4   6  -1   53.20    4.39 
   4   6  -1   50.51    4.11 
   4   6  -1   49.36    2.85 
   4   6  -1   40.05    3.64 
   4   6  -1   51.10    4.48 
   4   6  -1   55.08    3.86 
   4   6  -1   47.16    4.70 
   4   6  -1   37.85    3.73 
   4   6  -1   53.68    4.94 
   4   6  -1   50.17    3.75 
  -4  -6   1   51.25    4.76 
  -4  -6   1   47.37    3.90 
  -4  -6   1   45.89    3.89 
  -4  -6   1   53.45    4.54 
  -4  -6   1   56.15    4.36 
  -4  -6   1   56.02    5.21 
  -4  -6   1   48.16    4.37 
  -4  -6   1   48.43    3.87 
  -4  -6   1   52.58    4.32 
  -4  -6   1   53.88    2.85 
   3   6  -1   34.24    3.80 
   3   6  -1   34.26    3.25 
   3   6  -1   34.74    2.70 
   3   6  -1   34.50    3.13 
   3   6  -1   36.20    3.40 
   3   6  -1   35.45    2.58 
   3   6  -1   36.53    3.61 
   3   6  -1   38.55    3.90 
   3   6  -1   33.84    2.92 
  -3  -6   1   31.10    3.39 
  -3  -6   1   38.75    2.81 
  -3  -6   1   40.18    3.67 
  -3  -6   1   38.35    3.40 
  -3  -6   1   34.93    3.33 
  -3  -6   1   35.53    3.16 
  -3  -6   1   33.46    3.14 
  -3  -6   1   38.97    4.09 
   2   6  -1   27.59    2.65 
   2   6  -1   29.15    2.05 
   2   6  -1   28.77    3.12 
   2   6  -1   27.63    3.25 
   2   6  -1   29.34    3.26 
   2   6  -1   24.92    2.38 
   2   6  -1   33.66    3.05 
   2   6  -1   27.02    2.78 
   2   6  -1   24.27    2.42 
  -2  -6   1   29.77    1.94 
  -2  -6   1   27.55    2.66 
  -2  -6   1   27.21    3.30 
  -2  -6   1   27.88    3.01 
  -2  -6   1   28.28    2.77 
  -2  -6   1   29.22    2.82 
  -2  -6   1   30.25    2.91 
  -2  -6   1   27.84    3.23 
  -2  -6   1   26.94    2.48 
   1   6  -1  132.22    7.45 
   1   6  -1  134.32    6.67 
   1   6  -1  127.39    6.70 
   1   6  -1  131.26    6.89 
   1   6  -1  132.59    6.46 
   1   6  -1  141.34    6.85 
   1   6  -1  134.63    5.03 
   1   6  -1  133.87    6.36 
   1   6  -1  136.51    7.36 
  -1  -6   1  130.69    6.74 
  -1  -6   1  137.90    7.50 
  -1  -6   1  123.99    6.39 
  -1  -6   1  134.55    6.83 
  -1  -6   1  131.35    7.48 
  -1  -6   1  127.12    6.99 
  -1  -6   1  129.33    6.65 
  -1  -6   1  124.94    6.53 
  -1  -6   1  135.32    7.96 
  -1  -6   1  153.25    8.06 
   0   6  -1   90.31    5.31 
   0   6  -1   99.79    6.28 
   0   6  -1   87.26    5.81 
   0   6  -1   96.59    5.17 
   0   6  -1   94.30    5.54 
   0   6  -1   99.18    5.29 
   0   6  -1  104.21    5.90 
   0   6  -1  101.29    5.56 
   0  -6   1   98.45    5.66 
   0  -6   1  100.70    6.37 
   0  -6   1   93.42    5.44 
   0  -6   1  102.50    6.53 
   0  -6   1   93.42    5.37 
   0  -6   1  103.10    6.40 
   0  -6   1   96.53    5.74 
   0  -6   1  100.51    6.64 
   0  -6   1   95.31    5.52 
   0  -6   1   89.79    5.48 
  -1   6  -1  144.78    7.04 
  -1   6  -1  145.63    7.82 
  -1   6  -1  147.28    8.02 
  -1   6  -1  141.06    6.91 
  -1   6  -1  143.54    8.28 
  -1   6  -1  143.88    6.93 
  -1   6  -1  155.56    7.58 
  -1   6  -1  144.02    7.39 
  -1   6  -1  150.52    7.42 
   1  -6   1  154.76    7.30 
   1  -6   1  151.26    5.67 
   1  -6   1  143.12    7.73 
   1  -6   1  137.80    7.10 
   1  -6   1  148.11    7.71 
   1  -6   1  142.99    7.39 
   1  -6   1  148.74    8.60 
   1  -6   1  148.01    7.54 
   1  -6   1  151.37    8.57 
  -2   6  -1   97.67    5.89 
  -2   6  -1   98.67    6.96 
  -2   6  -1   91.82    5.81 
  -2   6  -1   98.05    5.07 
  -2   6  -1  101.46    6.64 
  -2   6  -1   94.10    4.99 
  -2   6  -1   96.19    5.70 
  -2   6  -1   99.18    5.68 
  -2   6  -1  100.97    5.48 
  -2   6  -1  101.93    6.49 
  -2   6  -1  103.00    6.31 
  -2   6  -1   98.43    5.50 
  -2   6  -1  104.26    6.05 
   2  -6   1  102.33    6.36 
   2  -6   1   98.25    6.09 
   2  -6   1  103.03    7.04 
   2  -6   1   93.02    5.69 
   2  -6   1  104.06    5.44 
   2  -6   1   92.91    6.57 
   2  -6   1   97.85    6.25 
   2  -6   1  101.61    6.37 
  -3   6  -1   78.93    5.43 
  -3   6  -1   70.62    4.81 
  -3   6  -1   80.73    5.77 
  -3   6  -1   76.47    4.82 
  -3   6  -1   71.98    3.91 
  -3   6  -1   65.09    5.93 
  -3   6  -1   71.30    5.69 
  -3   6  -1   74.03    5.05 
  -3   6  -1   70.50    5.21 
  -3   6  -1   74.65    4.87 
  -3   6  -1   67.49    5.02 
  -3   6  -1   70.65    4.38 
  -3   6  -1   66.43    5.67 
   3  -6   1   67.96    5.01 
   3  -6   1   69.79    5.90 
   3  -6   1   65.48    5.05 
   3  -6   1   71.54    4.36 
   3  -6   1   74.63    6.20 
   3  -6   1   71.64    4.75 
   3  -6   1   77.45    5.51 
   3  -6   1   71.67    5.50 
   3  -6   1   76.29    5.64 
  -4   6  -1  105.64    7.75 
  -4   6  -1  100.83    7.13 
  -4   6  -1  109.40    6.78 
  -4   6  -1  111.52    7.08 
  -4   6  -1   97.45    6.05 
  -4   6  -1  109.36    6.30 
  -4   6  -1  107.97    7.50 
  -4   6  -1  100.15    6.67 
  -4   6  -1  101.56    4.60 
  -4   6  -1  104.08    8.03 
  -4   6  -1  102.15    5.53 
  -4   6  -1  101.50    6.90 
   4  -6   1   99.03    6.85 
   4  -6   1  101.37    5.99 
   4  -6   1   99.61    6.96 
   4  -6   1  110.42    8.12 
   4  -6   1  103.88    6.83 
   4  -6   1  112.99    7.29 
   4  -6   1   95.09    6.40 
   4  -6   1  107.29    7.27 
   4  -6   1  103.25    7.67 
   4  -6   1   97.59    5.41 
  -5   6  -1   58.13    5.76 
  -5   6  -1   61.12    5.55 
  -5   6  -1   56.16    4.51 
  -5   6  -1   62.05    6.35 
  -5   6  -1   54.99    5.52 
  -5   6  -1   56.97    5.33 
  -5   6  -1   62.38    4.28 
  -5   6  -1   67.63    6.96 
  -5   6  -1   60.04    5.58 
  -5   6  -1   67.98    5.54 
   5  -6   1   62.23    6.40 
   5  -6   1   58.62    5.33 
   5  -6   1   63.84    5.33 
   5  -6   1   62.24    5.52 
   5  -6   1   58.17    4.53 
   5  -6   1   62.79    6.21 
   5  -6   1   57.51    5.55 
   5  -6   1   59.57    5.48 
   5  -6   1   64.19    5.60 
  -6   6  -1   73.86    5.47 
  -6   6  -1   75.53    5.07 
  -6   6  -1   80.93    7.98 
  -6   6  -1   71.50    6.21 
  -6   6  -1   68.56    6.67 
  -6   6  -1   74.32    6.76 
  -6   6  -1   71.43    7.25 
  -6   6  -1   80.84    6.65 
  -6   6  -1   78.29    6.93 
   6  -6   1   89.80    6.84 
   6  -6   1   69.48    7.05 
   6  -6   1   78.25    6.58 
   6  -6   1   84.61    7.07 
   6  -6   1   74.60    6.48 
   6  -6   1   72.74    6.36 
   6  -6   1   67.29    5.98 
  -7   6  -1   19.80    4.68 
  -7   6  -1   14.30    3.92 
  -7   6  -1   16.18    4.10 
  -7   6  -1   13.29    2.82 
  -7   6  -1   14.26    3.06 
  -7   6  -1   15.88    3.96 
  -7   6  -1   16.02    4.24 
  -7   6  -1   16.17    4.98 
  -7   6  -1    8.58    3.47 
   7  -6   1   11.99    3.37 
   7  -6   1   12.88    4.35 
   7  -6   1   17.04    4.18 
   7  -6   1   14.86    3.96 
   7  -6   1   14.77    4.29 
   7  -6   1   13.27    3.56 
   7  -6   1   14.46    3.52 
   7  -6   1   11.57    3.15 
  -8   6  -1   57.62    6.53 
  -8   6  -1   58.74    6.45 
  -8   6  -1   54.07    4.94 
  -8   6  -1   52.37    6.64 
  -8   6  -1   56.38    7.04 
  -8   6  -1   54.41    6.63 
  -8   6  -1   50.35    7.32 
  -8   6  -1   59.89    5.33 
   8  -6   1   59.92    7.61 
   8  -6   1   53.99    6.18 
   8  -6   1   59.58    6.27 
   8  -6   1   58.86    6.15 
   8  -6   1   62.27    6.56 
   8  -6   1   51.81    6.38 
   8  -6   1   59.22    7.35 
   8  -6   1   48.03    5.81 
  -9   6  -1    3.88    3.50 
  -9   6  -1    4.46    2.17 
  -9   6  -1    2.71    2.59 
  -9   6  -1    5.49    2.49 
  -9   6  -1    3.62    2.85 
  -9   6  -1    6.86    3.78 
  -9   6  -1    1.80    3.21 
  -9   6  -1    4.15    2.76 
  -9   6  -1    2.53    3.00 
   9  -6   1    7.44    4.33 
   9  -6   1    8.34    3.19 
   9  -6   1    5.21    3.36 
   9  -6   1    4.21    2.71 
   9  -6   1    4.10    2.67 
   9  -6   1    4.46    2.85 
   9  -6   1    1.85    2.35 
 -10   6  -1   36.65    8.08 
 -10   6  -1   45.44    5.12 
 -10   6  -1   47.13    5.26 
 -10   6  -1   48.45    7.88 
 -10   6  -1   41.54    7.23 
  10  -6   1   51.22    8.45 
  10  -6   1   36.05    6.92 
  10  -6   1   49.85    8.22 
  10  -6   1   45.44    7.75 
  10  -6   1   38.24    6.04 
  10  -6   1   43.34    9.30 
  10  -6   1   32.16    6.84 
 -11   6  -1    3.77    3.45 
 -11   6  -1    1.56    2.06 
 -11   6  -1    2.18    3.01 
 -11   6  -1   -0.22    2.67 
 -11   6  -1   -0.11    2.10 
  11  -6   1    3.25    2.67 
  11  -6   1    1.13    2.53 
  11  -6   1    1.48    2.57 
  11  -6   1    2.55    2.89 
  11  -6   1    1.82    2.51 
 -12   6  -1   11.43    5.49 
 -12   6  -1   19.90    5.90 
 -12   6  -1   16.20    4.32 
 -12   6  -1   22.31    4.87 
 -12   6  -1   13.97    5.31 
  12  -6   1   21.63    7.50 
  12  -6   1   27.96   10.32 
  12  -6   1   19.48    5.80 
  12  -6   1   15.12    4.93 
  12  -6   1   22.54    5.71 
  13   5  -1   -0.01    0.48 
  13   5  -1    0.00    1.81 
  13   5  -1   -0.07    2.78 
  13   5  -1    1.17    1.93 
  13   5  -1    0.68    2.17 
 -13  -5   1    0.59    2.58 
 -13  -5   1   -0.87    2.39 
 -13  -5   1    0.17    2.79 
 -13  -5   1    3.90    3.39 
  12   5  -1   30.32    6.28 
  12   5  -1   25.85    4.94 
  12   5  -1   21.57    5.74 
  12   5  -1   26.04    6.17 
  12   5  -1   27.54    6.71 
  12   5  -1   24.23    4.78 
 -12  -5   1   25.74    5.66 
 -12  -5   1   24.86    5.92 
 -12  -5   1   30.43    7.56 
 -12  -5   1   23.83    5.44 
 -12  -5   1   22.69    5.86 
  11   5  -1   -0.48    1.69 
  11   5  -1    0.90    2.31 
  11   5  -1    0.45    1.81 
  11   5  -1   -2.01    1.65 
  11   5  -1    0.25    1.51 
 -11  -5   1    0.69    2.14 
 -11  -5   1   -0.05    1.91 
 -11  -5   1   -0.92    2.37 
 -11  -5   1    1.13    2.32 
 -11  -5   1    0.52    2.05 
 -11  -5   1    1.52    2.78 
 -11  -5   1   -0.92    1.91 
  10   5  -1   43.41    6.28 
  10   5  -1   41.17    6.88 
  10   5  -1   46.80    6.88 
  10   5  -1   29.57    5.33 
  10   5  -1   34.85    5.16 
  10   5  -1   31.30    5.75 
  10   5  -1   39.29    6.48 
 -10  -5   1   38.25    7.71 
 -10  -5   1   42.04    8.51 
 -10  -5   1   26.72    6.26 
 -10  -5   1   31.14    5.67 
 -10  -5   1   46.76    9.17 
 -10  -5   1   33.39    5.69 
 -10  -5   1   40.70    7.01 
   9   5  -1   -0.69    1.22 
   9   5  -1    0.12    1.58 
   9   5  -1   -0.30    1.08 
   9   5  -1    1.02    2.33 
   9   5  -1    0.03    1.37 
   9   5  -1   -0.07    2.12 
  -9  -5   1    2.32    2.42 
  -9  -5   1   -1.16    1.62 
  -9  -5   1    0.27    1.86 
  -9  -5   1    0.10    1.53 
  -9  -5   1    0.10    1.58 
  -9  -5   1    1.04    2.15 
  -9  -5   1    0.36    1.48 
  -9  -5   1   -0.16    1.74 
   8   5  -1   66.56    5.94 
   8   5  -1   76.08    6.57 
   8   5  -1   67.04    6.32 
   8   5  -1   59.52    5.52 
   8   5  -1   57.55    6.29 
   8   5  -1   66.76    4.78 
   8   5  -1   86.82   13.88 
   8   5  -1   68.22    7.16 
  -8  -5   1   61.51    7.04 
  -8  -5   1   66.95    7.02 
  -8  -5   1   52.26    6.25 
  -8  -5   1   72.69    6.93 
  -8  -5   1   68.48    6.36 
  -8  -5   1   65.73    7.49 
  -8  -5   1   64.52    5.78 
  -8  -5   1   70.72    6.51 
   7   5  -1    2.48    1.59 
   7   5  -1    3.74    2.33 
   7   5  -1    3.01    1.77 
   7   5  -1    2.56    1.71 
   7   5  -1    3.03    2.33 
   7   5  -1    3.18    1.35 
  -7  -5   1    2.21    1.73 
  -7  -5   1    4.84    2.59 
  -7  -5   1    5.86    2.11 
  -7  -5   1    2.38    1.78 
  -7  -5   1    3.36    2.06 
  -7  -5   1    2.85    1.95 
  -7  -5   1    4.09    1.98 
  -7  -5   1    2.85    1.69 
   6   5  -1  141.77    8.21 
   6   5  -1  140.77    6.39 
   6   5  -1  136.22    9.56 
   6   5  -1  145.52    9.37 
   6   5  -1  140.89    8.04 
   6   5  -1  141.17    8.42 
   6   5  -1  149.85    8.50 
  -6  -5   1  147.05    8.21 
  -6  -5   1  147.44    9.87 
  -6  -5   1  140.36    9.15 
  -6  -5   1  139.07    8.80 
  -6  -5   1  146.67    9.02 
  -6  -5   1  144.06    8.56 
  -6  -5   1  136.40    8.39 
  -6  -5   1  136.48    8.28 
   5   5  -1   40.06    4.08 
   5   5  -1   50.98    7.82 
   5   5  -1   48.74    4.91 
   5   5  -1   41.42    3.81 
   5   5  -1   42.14    4.04 
   5   5  -1   39.85    3.95 
  -5  -5   1   42.05    4.12 
  -5  -5   1   46.80    4.00 
  -5  -5   1   39.95    3.58 
  -5  -5   1   45.34    4.13 
  -5  -5   1   50.93    5.15 
  -5  -5   1   44.70    4.34 
  -5  -5   1   47.18    4.36 
  -5  -5   1   43.88    4.12 
  -5  -5   1   44.39    4.57 
   4   5  -1  142.17    8.22 
   4   5  -1  134.09    7.12 
   4   5  -1  127.86    7.27 
   4   5  -1  131.86    6.73 
   4   5  -1  125.89    6.90 
   4   5  -1  137.29    7.36 
   4   5  -1  129.68    6.89 
   4   5  -1  131.37    6.46 
   4   5  -1  132.60    8.12 
   4   5  -1  134.57    7.43 
  -4  -5   1  131.60    7.24 
  -4  -5   1  124.14    7.28 
  -4  -5   1  146.91    8.54 
  -4  -5   1  130.25    6.89 
  -4  -5   1  135.76    6.90 
  -4  -5   1  139.58    8.27 
  -4  -5   1  140.78    7.71 
  -4  -5   1  131.28    7.83 
  -4  -5   1  135.74    7.17 
   3   5  -1   44.74    3.69 
   3   5  -1   69.15    4.34 
   3   5  -1   73.94    4.14 
   3   5  -1   69.00    4.36 
   3   5  -1   66.90    4.52 
   3   5  -1   68.47    5.02 
   3   5  -1   66.59    3.42 
   3   5  -1   70.93    5.19 
   3   5  -1   63.62    3.81 
   3   5  -1   68.43    4.69 
   3   5  -1   52.21    4.08 
  -3  -5   1   69.00    4.50 
  -3  -5   1   64.95    5.11 
  -3  -5   1   69.56    5.53 
  -3  -5   1   65.82    4.84 
  -3  -5   1   60.12    6.75 
  -3  -5   1   70.53    4.76 
  -3  -5   1   68.84    4.47 
  -3  -5   1   68.00    4.24 
  -3  -5   1   67.26    4.05 
   2   5  -1  207.79    8.87 
   2   5  -1  212.53    9.84 
   2   5  -1  205.57    7.79 
   2   5  -1  207.33    9.63 
   2   5  -1  207.17    8.69 
   2   5  -1  209.65    9.28 
   2   5  -1  202.69    8.94 
   2   5  -1  213.28    8.46 
   2   5  -1  197.96    8.12 
  -2  -5   1  205.15    8.79 
  -2  -5   1  195.58    9.49 
  -2  -5   1  206.34    8.86 
  -2  -5   1  197.43    8.17 
  -2  -5   1  218.76    9.30 
  -2  -5   1  209.01    9.88 
  -2  -5   1  216.33    9.11 
   1   5  -1   82.35    4.83 
   1   5  -1   82.12    4.67 
   1   5  -1   83.35    4.50 
   1   5  -1   84.79    3.39 
   1   5  -1   81.96    4.66 
   1   5  -1   88.32    5.41 
   1   5  -1   80.96    4.48 
   1   5  -1   84.65    4.38 
   1   5  -1   83.44    5.14 
  -1  -5   1   87.84    4.62 
  -1  -5   1   78.60    5.10 
  -1  -5   1   77.71    4.44 
  -1  -5   1   84.37    4.85 
  -1  -5   1   80.84    4.59 
  -1  -5   1   86.16    4.71 
  -1  -5   1   88.41    5.51 
  -1  -5   1   81.28    5.22 
  -1  -5   1   86.09    4.99 
   0   5  -1    0.00    0.05 
   0   5  -1   -0.01    0.06 
  -1   5  -1   36.30    3.00 
  -1   5  -1   37.73    3.32 
  -1   5  -1   38.22    3.44 
  -1   5  -1   32.58    2.85 
  -1   5  -1   42.81    3.74 
  -1   5  -1   39.02    2.93 
  -1   5  -1   35.06    3.16 
  -1   5  -1   40.05    3.72 
  -1   5  -1   33.71    3.04 
  -1   5  -1   39.60    3.15 
   1  -5   1   31.05    3.00 
   1  -5   1   38.69    3.14 
   1  -5   1   35.87    2.95 
   1  -5   1   38.10    2.95 
   1  -5   1   36.21    3.44 
   1  -5   1   37.80    2.28 
   1  -5   1   41.34    3.11 
   1  -5   1   36.29    3.11 
   1  -5   1   40.01    3.35 
   1  -5   1   40.45    3.78 
  -2   5  -1  196.26    8.89 
  -2   5  -1  202.16    8.31 
  -2   5  -1  187.17    8.32 
  -2   5  -1  201.29    9.06 
  -2   5  -1  198.17    8.34 
  -2   5  -1  200.67   10.08 
  -2   5  -1  195.17    9.66 
  -2   5  -1  187.91    9.38 
  -2   5  -1  200.10    9.34 
  -2   5  -1  207.79    8.72 
  -2   5  -1  203.51    9.05 
  -2   5  -1  191.76    8.63 
   2  -5   1  182.63    9.11 
   2  -5   1  199.93   10.07 
   2  -5   1  200.73    9.17 
   2  -5   1  190.32    8.71 
   2  -5   1  198.29    9.34 
   2  -5   1  202.98   10.15 
   2  -5   1  207.24    8.67 
   2  -5   1  194.34    9.77 
  -3   5  -1   54.32    4.07 
  -3   5  -1   50.97    3.72 
  -3   5  -1   52.25    3.97 
  -3   5  -1   52.09    4.40 
  -3   5  -1   50.98    4.91 
  -3   5  -1   52.71    4.19 
  -3   5  -1   52.98    4.72 
  -3   5  -1   51.20    3.45 
  -3   5  -1   52.25    4.19 
  -3   5  -1   53.82    4.55 
   3  -5   1   47.93    4.70 
   3  -5   1   50.81    4.27 
   3  -5   1   51.52    3.43 
   3  -5   1   53.00    4.35 
   3  -5   1   53.84    3.73 
   3  -5   1   49.77    4.30 
   3  -5   1   53.54    4.21 
   3  -5   1   64.09    4.83 
   3  -5   1   47.86    4.55 
   3  -5   1   49.74    4.14 
  -4   5  -1  125.74    7.63 
  -4   5  -1  146.39    7.71 
  -4   5  -1  139.59    6.91 
  -4   5  -1  138.73    6.58 
  -4   5  -1  135.37    8.19 
  -4   5  -1  123.74    8.64 
  -4   5  -1  135.37    7.74 
  -4   5  -1  135.96    8.15 
  -4   5  -1  119.19    8.24 
  -4   5  -1  139.37    7.93 
   4  -5   1  133.21    6.75 
   4  -5   1  138.57    6.46 
   4  -5   1  130.91    8.67 
   4  -5   1  131.12    7.60 
   4  -5   1  130.44    7.72 
   4  -5   1  142.15    7.96 
   4  -5   1  133.08    8.53 
   4  -5   1  126.97    7.86 
   4  -5   1  130.94    7.38 
   4  -5   1  146.45    8.06 
  -5   5  -1   41.75    6.18 
  -5   5  -1   44.80    3.52 
  -5   5  -1   39.54    4.46 
  -5   5  -1   38.94    3.51 
  -5   5  -1   37.11    4.16 
  -5   5  -1   35.56    4.26 
  -5   5  -1   43.07    4.46 
  -5   5  -1   37.48    4.39 
  -5   5  -1   38.28    4.82 
   5  -5   1   38.24    4.14 
   5  -5   1   47.62    4.33 
   5  -5   1   41.91    4.47 
   5  -5   1   36.90    3.35 
   5  -5   1   41.66    5.04 
   5  -5   1   38.70    4.73 
   5  -5   1   45.73    4.46 
   5  -5   1   41.28    4.26 
   5  -5   1   42.09    4.32 
  -6   5  -1   54.22    5.81 
  -6   5  -1   52.51    5.37 
  -6   5  -1   57.80    6.35 
  -6   5  -1   52.87    5.50 
  -6   5  -1   54.05    6.32 
  -6   5  -1   54.97    5.41 
  -6   5  -1   52.41    4.22 
  -6   5  -1   44.56    4.80 
  -6   5  -1   50.10    5.39 
  -6   5  -1   58.11    4.46 
   6  -5   1   52.89    5.13 
   6  -5   1   46.55    4.93 
   6  -5   1   55.90    5.26 
   6  -5   1   54.40    5.02 
   6  -5   1   55.44    6.05 
   6  -5   1   49.12    5.00 
   6  -5   1   44.94    5.64 
   6  -5   1   48.09    5.19 
  -7   5  -1   44.17    5.75 
  -7   5  -1   42.65    4.11 
  -7   5  -1   46.57    4.25 
  -7   5  -1   50.22    5.41 
  -7   5  -1   38.61    5.76 
  -7   5  -1   39.44    5.15 
  -7   5  -1   43.80    8.20 
  -7   5  -1   46.05    6.23 
  -7   5  -1   36.20    4.69 
   7  -5   1   43.60    5.01 
   7  -5   1   38.70    4.99 
   7  -5   1   38.22    4.78 
   7  -5   1   37.44    4.59 
   7  -5   1   40.75    5.62 
   7  -5   1   41.05    4.83 
   7  -5   1   44.89    6.02 
   7  -5   1   43.81    4.95 
  -8   5  -1   33.72    5.99 
  -8   5  -1   21.85    4.77 
  -8   5  -1   29.08    5.48 
  -8   5  -1   24.95    5.58 
  -8   5  -1   22.74    3.78 
  -8   5  -1   24.75    5.02 
  -8   5  -1   21.16    5.19 
  -8   5  -1   25.27    5.55 
  -8   5  -1   32.87    6.55 
  -8   5  -1   15.19    4.79 
   8  -5   1   23.07    4.36 
   8  -5   1   23.07    4.61 
   8  -5   1   23.99    4.53 
   8  -5   1   36.93    7.29 
   8  -5   1   33.09    6.91 
   8  -5   1   23.80    4.24 
   8  -5   1   25.14    4.95 
   8  -5   1   21.57    4.24 
  -9   5  -1   67.16    7.14 
  -9   5  -1   63.26    7.38 
  -9   5  -1   66.83    8.61 
  -9   5  -1   61.97    8.29 
  -9   5  -1   64.40    7.31 
  -9   5  -1   56.99    7.08 
  -9   5  -1   67.38    5.70 
  -9   5  -1   71.27    7.46 
  -9   5  -1   59.95    5.71 
   9  -5   1   64.26    7.87 
   9  -5   1   65.94    7.35 
   9  -5   1   56.96    6.63 
   9  -5   1   65.38    8.31 
   9  -5   1   62.54    6.80 
   9  -5   1   57.27    6.27 
   9  -5   1   59.30    6.37 
   9  -5   1   68.54    7.08 
 -10   5  -1   14.80    4.51 
 -10   5  -1   12.75    5.44 
 -10   5  -1   11.52    4.34 
 -10   5  -1    9.94    3.92 
 -10   5  -1   12.97    4.36 
 -10   5  -1    9.53    3.31 
 -10   5  -1   11.93    4.66 
 -10   5  -1   13.47    3.69 
 -10   5  -1   11.87    4.27 
  10  -5   1   10.31    4.76 
  10  -5   1   11.70    4.15 
  10  -5   1   11.89    4.11 
  10  -5   1   12.17    4.72 
  10  -5   1   11.85    3.95 
  10  -5   1    9.80    3.64 
  10  -5   1   13.03    3.70 
 -11   5  -1   42.37    5.51 
 -11   5  -1   38.32    6.08 
 -11   5  -1   30.99    6.44 
 -11   5  -1   37.28    7.15 
 -11   5  -1   39.03    9.28 
 -11   5  -1   40.07   11.52 
  11  -5   1   39.88    8.41 
  11  -5   1   43.78    7.39 
  11  -5   1   40.60    6.96 
  11  -5   1   44.09    8.04 
  11  -5   1   34.35    6.89 
 -12   5  -1   14.40    5.47 
 -12   5  -1    9.77    4.77 
 -12   5  -1   14.32    4.04 
 -12   5  -1   17.92    5.59 
 -12   5  -1   13.63    3.94 
  12  -5   1   14.91    5.21 
  12  -5   1   11.62    3.85 
  12  -5   1    8.82    4.15 
  12  -5   1   16.45    4.97 
  12  -5   1    7.25    4.43 
 -13   5  -1   19.71    4.95 
 -13   5  -1   20.82    6.20 
 -13   5  -1   10.73    3.74 
 -13   5  -1   15.79    6.74 
 -13   5  -1   14.74    5.57 
  13  -5   1   11.64    4.47 
  13  -5   1   20.14    5.65 
  13  -5   1   13.20    5.35 
  13  -5   1   19.06    5.40 
  13   4  -1   26.49    7.55 
  13   4  -1   18.34    4.57 
  13   4  -1   23.63    6.91 
  13   4  -1   15.76    4.57 
  13   4  -1   20.37    4.48 
  13   4  -1   21.74    5.44 
 -13  -4   1   20.70    8.64 
 -13  -4   1   20.94    6.11 
 -13  -4   1   18.05    5.06 
 -13  -4   1   20.25    5.44 
  12   4  -1    0.69    2.00 
  12   4  -1    5.93    5.94 
  12   4  -1    3.45    2.49 
  12   4  -1    1.59    2.58 
 -12  -4   1    4.17    3.30 
 -12  -4   1    2.79    2.73 
 -12  -4   1    0.86    2.62 
 -12  -4   1    4.54    3.31 
 -12  -4   1    4.30    3.05 
 -12  -4   1    1.88    2.83 
  11   4  -1   34.46    5.34 
  11   4  -1   35.47    7.06 
  11   4  -1   42.39    6.86 
  11   4  -1   36.82    6.96 
 -11  -4   1   40.99    7.40 
 -11  -4   1   31.54    6.50 
 -11  -4   1   40.16    6.66 
 -11  -4   1   29.32    5.30 
 -11  -4   1   49.32    8.20 
 -11  -4   1   41.29    8.49 
 -11  -4   1   57.07   14.72 
  10   4  -1    1.78    2.17 
  10   4  -1   -0.84    1.44 
  10   4  -1    0.99    1.73 
  10   4  -1    0.24    2.20 
  10   4  -1    0.55    2.04 
  10   4  -1    0.85    1.82 
 -10  -4   1    0.11    1.42 
 -10  -4   1   -0.83    1.90 
 -10  -4   1   -0.35    1.80 
 -10  -4   1   -0.88    3.36 
 -10  -4   1    0.85    2.46 
 -10  -4   1    1.66    2.26 
 -10  -4   1    1.59    2.43 
 -10  -4   1   -0.61    1.40 
   9   4  -1   35.68    5.91 
   9   4  -1   39.84    4.97 
   9   4  -1   38.22    6.91 
   9   4  -1   35.03    4.88 
   9   4  -1   43.53    7.48 
  -9  -4   1   43.38    7.14 
  -9  -4   1   34.48    5.56 
  -9  -4   1   43.82    6.26 
  -9  -4   1   38.96    4.91 
  -9  -4   1   36.54    5.89 
  -9  -4   1   30.69    5.69 
  -9  -4   1   35.79    5.88 
  -9  -4   1   37.70    6.80 
   8   4  -1    0.08    1.33 
   8   4  -1    0.90    1.49 
   8   4  -1   -1.09    0.97 
   8   4  -1    0.08    1.41 
   8   4  -1    1.27    1.68 
   8   4  -1    0.86    1.93 
   8   4  -1   -0.52    1.26 
  -8  -4   1    0.19    1.26 
  -8  -4   1    0.22    1.44 
  -8  -4   1    0.36    1.33 
  -8  -4   1    0.19    1.67 
  -8  -4   1   -0.28    1.36 
  -8  -4   1    0.86    1.80 
  -8  -4   1    0.49    1.45 
  -8  -4   1    0.17    1.35 
   7   4  -1  104.22    6.90 
   7   4  -1  115.41    8.19 
   7   4  -1  107.31    8.77 
   7   4  -1  113.16    7.69 
   7   4  -1  119.06    8.15 
   7   4  -1  101.15    7.44 
   7   4  -1  120.37    8.89 
   7   4  -1  117.00    7.49 
  -7  -4   1  116.99    7.85 
  -7  -4   1  113.09    8.53 
  -7  -4   1  123.28    7.64 
  -7  -4   1  110.91    7.78 
  -7  -4   1  121.73    8.79 
  -7  -4   1  113.11    7.71 
  -7  -4   1  116.41    8.26 
  -7  -4   1  115.28    9.23 
   6   4  -1    1.42    1.31 
   6   4  -1    1.00    1.67 
   6   4  -1    1.58    1.21 
   6   4  -1    0.50    0.99 
   6   4  -1    1.38    1.31 
   6   4  -1    0.43    1.09 
   6   4  -1    1.30    1.33 
  -6  -4   1    1.71    1.85 
  -6  -4   1    0.86    1.06 
  -6  -4   1    1.73    1.36 
  -6  -4   1    0.42    1.12 
  -6  -4   1    1.52    1.29 
  -6  -4   1    1.13    1.22 
  -6  -4   1    1.70    1.48 
  -6  -4   1    1.78    1.36 
   5   4  -1  130.74    7.61 
   5   4  -1  125.25    8.25 
   5   4  -1  111.70    6.70 
   5   4  -1  124.64    7.25 
   5   4  -1  115.44    6.79 
   5   4  -1  124.39    8.02 
   5   4  -1  130.39    5.70 
   5   4  -1  118.66    7.38 
   5   4  -1  117.16    7.29 
   5   4  -1  127.91    7.23 
  -5  -4   1  122.12    7.51 
  -5  -4   1  124.40    6.89 
  -5  -4   1  122.58    7.15 
  -5  -4   1  115.15    7.38 
  -5  -4   1  125.23    7.20 
  -5  -4   1  128.84    6.65 
  -5  -4   1  121.17    7.79 
  -5  -4   1  128.26    8.40 
  -5  -4   1  128.08    7.30 
   4   4  -1   11.45    2.15 
   4   4  -1   12.40    2.35 
   4   4  -1   12.02    2.65 
   4   4  -1   12.41    2.60 
   4   4  -1    9.37    1.12 
   4   4  -1   11.91    2.22 
   4   4  -1   12.09    2.71 
   4   4  -1   11.18    2.23 
   4   4  -1    9.86    2.02 
  -4  -4   1   14.27    2.47 
  -4  -4   1   19.32    3.51 
  -4  -4   1   11.16    2.60 
  -4  -4   1    9.11    2.24 
  -4  -4   1   15.36    2.72 
  -4  -4   1   10.18    2.54 
  -4  -4   1   13.62    2.43 
  -4  -4   1   13.99    2.86 
   3   4  -1  319.85   11.49 
   3   4  -1  294.31   15.38 
   3   4  -1  309.96   12.41 
   3   4  -1  289.73   12.26 
   3   4  -1  306.43   12.07 
  -3  -4   1  306.12   12.21 
  -3  -4   1  304.19   11.80 
  -3  -4   1  326.28   12.76 
  -3  -4   1  320.50   13.43 
   2   4  -1   42.14    2.47 
   2   4  -1   43.37    2.69 
   2   4  -1   42.45    2.91 
   2   4  -1   17.22    2.19 
   2   4  -1   43.87    3.21 
   2   4  -1   41.17    3.39 
   2   4  -1   41.80    3.06 
   2   4  -1   38.59    2.41 
   2   4  -1   39.03    2.86 
   2   4  -1   42.15    2.58 
   2   4  -1   43.92    3.55 
  -2  -4   1   41.95    3.05 
  -2  -4   1   44.08    3.59 
  -2  -4   1   44.98    3.25 
  -2  -4   1   39.56    2.79 
  -2  -4   1   39.99    2.86 
  -2  -4   1   41.93    2.58 
  -2  -4   1   38.58    3.28 
  -2  -4   1   39.53    2.52 
  -2  -4   1   44.16    3.05 
   1   4  -1    0.00    0.04 
   1   4  -1   -0.01    0.05 
   0   4  -1   84.80    4.43 
   0   4  -1   87.42    5.05 
   0   4  -1   75.80    4.66 
   0   4  -1   76.50    4.10 
   0   4  -1   85.34    4.07 
   0   4  -1   78.04    4.35 
   0   4  -1   81.50    4.30 
   0  -4   1   87.45    4.45 
   0  -4   1   81.84    4.39 
   0  -4   1   80.94    4.42 
   0  -4   1   82.69    4.27 
   0  -4   1   87.91    4.67 
   0  -4   1   83.10    4.40 
   0  -4   1   75.64    4.70 
   0  -4   1   84.63    4.33 
   0  -4   1   87.89    4.66 
   0  -4   1   84.87    5.08 
   0  -4   1   85.12    4.04 
  -1   4  -1  429.60   58.26 
  -1   4  -1  415.49   20.22 
   1  -4   1  428.96   57.68 
   1  -4   1  443.07   20.73 
  -2   4  -1    9.28    1.81 
  -2   4  -1    6.91    1.42 
  -2   4  -1    8.37    1.90 
  -2   4  -1    9.33    1.72 
  -2   4  -1    7.33    1.94 
  -2   4  -1    8.16    1.72 
  -2   4  -1    7.11    1.79 
  -2   4  -1    7.34    1.85 
  -2   4  -1   11.00    1.80 
  -2   4  -1    7.27    1.52 
  -2   4  -1    6.40    1.36 
  -2   4  -1    7.74    1.62 
   2  -4   1    7.83    1.75 
   2  -4   1    7.89    1.62 
   2  -4   1    8.78    1.59 
   2  -4   1    7.68    1.72 
   2  -4   1    7.58    1.86 
   2  -4   1    7.11    1.73 
   2  -4   1   11.28    2.29 
   2  -4   1    5.54    1.37 
   2  -4   1    8.66    1.54 
  -3   4  -1  161.07    8.87 
  -3   4  -1  156.09    6.87 
  -3   4  -1  157.08    8.49 
  -3   4  -1  165.47    8.04 
  -3   4  -1  151.14    8.00 
  -3   4  -1  148.40    7.40 
  -3   4  -1  160.37    7.05 
  -3   4  -1  155.01    7.71 
  -3   4  -1  152.50    7.68 
   3  -4   1  158.62    8.68 
   3  -4   1  154.20    6.85 
   3  -4   1  148.25    7.39 
   3  -4   1  161.15    6.83 
   3  -4   1  159.13    8.53 
   3  -4   1  165.69    7.86 
   3  -4   1  153.61    7.78 
   3  -4   1  147.62    7.74 
   3  -4   1  157.10    8.75 
   3  -4   1  150.82    7.92 
  -4   4  -1   25.48    3.08 
  -4   4  -1   29.80    3.41 
  -4   4  -1   28.71    3.64 
  -4   4  -1   29.65    2.66 
  -4   4  -1   31.26    2.71 
  -4   4  -1   30.70    3.16 
  -4   4  -1   30.49    3.40 
  -4   4  -1   30.20    3.41 
  -4   4  -1   27.65    3.74 
  -4   4  -1   33.01    3.39 
   4  -4   1   27.93    3.10 
   4  -4   1   34.79    3.57 
   4  -4   1   28.06    3.60 
   4  -4   1   30.83    3.26 
   4  -4   1   29.29    3.72 
   4  -4   1   31.70    2.67 
   4  -4   1   28.48    3.03 
   4  -4   1   30.18    3.25 
  -5   4  -1  159.56   10.04 
  -5   4  -1  156.81    9.23 
  -5   4  -1  154.56    7.44 
  -5   4  -1  155.31    9.05 
  -5   4  -1  150.27    8.81 
  -5   4  -1  163.67    7.73 
  -5   4  -1  152.54    8.57 
  -5   4  -1  154.21    8.51 
  -5   4  -1  156.16    9.80 
  -5   4  -1  138.63    8.58 
   5  -4   1  160.01    8.63 
   5  -4   1  152.96    8.59 
   5  -4   1  155.74    9.56 
   5  -4   1  151.67    8.31 
   5  -4   1  151.66    8.46 
   5  -4   1  159.85    9.07 
   5  -4   1  156.87    8.73 
   5  -4   1  162.78    9.90 
  -6   4  -1   46.00    5.62 
  -6   4  -1   39.91    4.52 
  -6   4  -1   42.33    4.69 
  -6   4  -1   48.06    4.79 
  -6   4  -1   39.55    4.77 
  -6   4  -1   45.89    3.79 
  -6   4  -1   39.02    4.53 
  -6   4  -1   44.92    4.86 
  -6   4  -1   42.97    3.88 
  -6   4  -1   41.61    5.28 
   6  -4   1   49.95    5.01 
   6  -4   1   43.25    4.46 
   6  -4   1   41.29    4.50 
   6  -4   1   43.93    5.30 
   6  -4   1   40.51    4.39 
   6  -4   1   48.50    5.40 
   6  -4   1   45.06    4.41 
   6  -4   1   39.03    4.18 
  -7   4  -1   41.74    4.93 
  -7   4  -1   49.26    6.15 
  -7   4  -1   47.57    5.78 
  -7   4  -1   40.71    4.95 
  -7   4  -1   48.67    5.43 
  -7   4  -1   43.57    5.06 
  -7   4  -1   43.97    3.98 
  -7   4  -1   39.57    4.80 
  -7   4  -1   41.57    5.10 
  -7   4  -1   51.91    4.52 
   7  -4   1   43.11    5.74 
   7  -4   1   44.02    4.67 
   7  -4   1   41.03    4.58 
   7  -4   1   44.58    4.91 
   7  -4   1   47.44    5.11 
   7  -4   1   45.10    5.21 
   7  -4   1   47.96    5.83 
   7  -4   1   45.92    4.91 
  -8   4  -1   28.16    3.81 
  -8   4  -1   46.13   10.29 
  -8   4  -1   39.21    6.06 
  -8   4  -1   34.01    3.79 
  -8   4  -1   25.49    4.82 
  -8   4  -1   30.90    6.32 
  -8   4  -1   29.96    6.05 
  -8   4  -1   31.72    5.96 
  -8   4  -1   42.14    7.29 
  -8   4  -1   36.36    6.94 
  -8   4  -1   22.77    4.48 
   8  -4   1   31.09    4.22 
   8  -4   1   36.92    7.02 
   8  -4   1   27.40    5.29 
   8  -4   1   30.86    5.00 
   8  -4   1   35.40    5.99 
   8  -4   1   31.98    5.35 
   8  -4   1   30.23    5.44 
   8  -4   1   30.29    4.96 
  -9   4  -1   72.96    7.25 
  -9   4  -1   66.79    7.16 
  -9   4  -1   54.58    6.49 
  -9   4  -1   60.65    7.90 
  -9   4  -1   61.70    6.71 
  -9   4  -1   66.07    9.31 
  -9   4  -1   55.28    6.69 
  -9   4  -1   69.46    7.39 
  -9   4  -1   61.70    5.35 
  -9   4  -1   63.23    5.92 
   9  -4   1   69.17    8.25 
   9  -4   1   61.41    6.59 
   9  -4   1   61.45    6.27 
   9  -4   1   58.60    6.37 
   9  -4   1   63.70    6.22 
   9  -4   1   59.20    6.84 
   9  -4   1   61.72    7.57 
   9  -4   1   51.46    6.21 
 -10   4  -1   31.99    6.25 
 -10   4  -1   28.34    5.83 
 -10   4  -1   38.65    5.08 
 -10   4  -1   29.24    9.30 
 -10   4  -1   39.54    8.66 
 -10   4  -1   35.14    7.50 
 -10   4  -1   42.46    5.97 
 -10   4  -1   27.43    6.21 
 -10   4  -1   23.23    5.26 
  10  -4   1   37.94    7.35 
  10  -4   1   38.91    6.47 
  10  -4   1   37.67    7.79 
  10  -4   1   31.16    6.98 
  10  -4   1   37.53    6.88 
  10  -4   1   25.52    5.14 
  10  -4   1   39.16    6.38 
  10  -4   1   35.63    6.49 
 -11   4  -1   34.59    8.42 
 -11   4  -1   39.88    6.02 
 -11   4  -1   41.72    7.41 
 -11   4  -1   44.04    7.75 
 -11   4  -1   33.92    6.12 
 -11   4  -1   34.73    6.54 
 -11   4  -1   35.65    7.62 
 -11   4  -1   30.04    7.73 
  11  -4   1   40.39    6.87 
  11  -4   1   34.04    6.86 
  11  -4   1   34.15    7.80 
  11  -4   1   29.26    5.25 
  11  -4   1   36.75    7.13 
 -12   4  -1   10.65    4.30 
 -12   4  -1    9.47    3.85 
 -12   4  -1    8.81    4.17 
 -12   4  -1   10.00    5.47 
 -12   4  -1    6.98    3.42 
  12  -4   1   12.01    4.60 
  12  -4   1    8.30    3.66 
  12  -4   1    6.59    3.84 
  12  -4   1    4.76    3.21 
  12  -4   1    9.33    3.45 
 -13   4  -1    7.36    3.28 
 -13   4  -1   20.65    7.19 
 -13   4  -1    9.77    4.54 
 -13   4  -1   11.48    5.56 
 -13   4  -1   18.83    6.49 
 -13   4  -1   15.95    4.74 
  13  -4   1   10.74    3.86 
  13  -4   1   12.61    4.56 
  13  -4   1   13.13    5.34 
  13  -4   1   12.67    5.09 
  13   3  -1    6.99    3.53 
  13   3  -1    8.39    5.07 
  13   3  -1    9.34    3.21 
  13   3  -1    4.75    4.18 
 -13  -3   1    8.37    4.27 
 -13  -3   1    7.48    4.42 
 -13  -3   1    6.18    3.62 
 -13  -3   1    6.68    3.63 
  12   3  -1   19.96    4.99 
  12   3  -1   23.82    5.32 
  12   3  -1   29.29    6.89 
  12   3  -1   32.70    5.44 
  12   3  -1   23.36    3.09 
 -12  -3   1   27.09    7.09 
 -12  -3   1   32.19    8.17 
 -12  -3   1   22.54    5.24 
 -12  -3   1   31.78    6.98 
 -12  -3   1   23.41    5.43 
 -12  -3   1   23.18    5.41 
  11   3  -1   11.50    4.49 
  11   3  -1    5.36    2.97 
  11   3  -1    8.21    2.72 
  11   3  -1   13.25    4.05 
  11   3  -1   10.90    2.47 
 -11  -3   1   12.40    4.35 
 -11  -3   1   18.70    4.80 
 -11  -3   1   11.96    3.63 
 -11  -3   1   14.96    4.99 
 -11  -3   1   10.88    4.32 
 -11  -3   1   13.81    5.86 
 -11  -3   1    6.32    3.44 
  10   3  -1   64.17    9.95 
  10   3  -1   62.59    7.09 
  10   3  -1   55.89    6.19 
  10   3  -1   62.77    4.47 
  10   3  -1   63.70    8.26 
  10   3  -1   58.89    5.31 
  10   3  -1   55.40    6.51 
  10   3  -1   57.40    7.53 
 -10  -3   1   63.96    6.61 
 -10  -3   1   41.61    8.57 
 -10  -3   1   54.90    6.48 
 -10  -3   1   62.32    8.50 
 -10  -3   1   64.61    7.01 
 -10  -3   1   64.59    8.12 
 -10  -3   1   63.41    7.39 
 -10  -3   1   74.74    8.77 
   9   3  -1    0.91    1.06 
   9   3  -1    1.21    2.16 
   9   3  -1    0.08    1.20 
   9   3  -1    0.28    1.64 
   9   3  -1    2.87    2.21 
   9   3  -1    0.81    1.56 
   9   3  -1    1.34    1.83 
  -9  -3   1    2.03    1.82 
  -9  -3   1    4.46    2.86 
  -9  -3   1    1.28    1.68 
  -9  -3   1    1.94    2.32 
  -9  -3   1    1.28    1.90 
  -9  -3   1    1.40    1.78 
  -9  -3   1    0.92    1.63 
   8   3  -1   77.75    6.87 
   8   3  -1   86.18    4.87 
   8   3  -1   94.07    8.25 
   8   3  -1   79.27    5.74 
   8   3  -1   78.27    7.16 
   8   3  -1   89.98    6.80 
   8   3  -1   84.43    6.95 
   8   3  -1   74.71    6.69 
  -8  -3   1   78.02    7.66 
  -8  -3   1   78.70    7.55 
  -8  -3   1   79.15    6.73 
  -8  -3   1   82.79    7.07 
  -8  -3   1   79.01    6.44 
  -8  -3   1   78.22    6.75 
  -8  -3   1   81.77    7.42 
  -8  -3   1   87.64    8.49 
   7   3  -1    9.68    3.42 
   7   3  -1   10.26    2.60 
   7   3  -1   12.25    2.79 
   7   3  -1   11.94    3.34 
   7   3  -1   11.54    3.10 
   7   3  -1   16.02    3.62 
   7   3  -1   10.15    1.84 
   7   3  -1   13.24    3.16 
   7   3  -1    9.82    2.81 
  -7  -3   1   10.18    3.37 
  -7  -3   1   11.56    3.40 
  -7  -3   1    8.59    2.53 
  -7  -3   1   10.71    2.67 
  -7  -3   1   15.99    4.15 
  -7  -3   1   11.25    2.90 
  -7  -3   1   12.60    2.88 
  -7  -3   1    9.98    2.52 
   6   3  -1  148.06    8.35 
   6   3  -1  158.29    9.40 
   6   3  -1  164.40    8.94 
   6   3  -1  150.85    7.91 
   6   3  -1  151.32    9.89 
   6   3  -1  133.85    8.35 
   6   3  -1  156.29    6.65 
   6   3  -1  158.70   10.01 
   6   3  -1  158.18    9.77 
  -6  -3   1  167.08    8.68 
  -6  -3   1  159.18    9.64 
  -6  -3   1  154.89    8.80 
  -6  -3   1  166.35    8.99 
  -6  -3   1  157.18    9.21 
  -6  -3   1  167.43    8.86 
  -6  -3   1  160.41    9.72 
  -6  -3   1  147.65    9.96 
  -6  -3   1  158.84    7.95 
   5   3  -1   12.93    2.61 
   5   3  -1   11.33    2.82 
   5   3  -1   12.11    1.42 
   5   3  -1   14.36    2.82 
   5   3  -1   15.81    3.03 
   5   3  -1   13.22    2.58 
   5   3  -1   12.93    2.96 
   5   3  -1   14.94    3.33 
   5   3  -1   14.15    3.18 
   5   3  -1   17.95    3.38 
  -5  -3   1   10.16    2.25 
  -5  -3   1   12.63    2.54 
  -5  -3   1   10.90    2.34 
  -5  -3   1   13.11    2.84 
  -5  -3   1   13.71    2.98 
  -5  -3   1   14.58    2.83 
  -5  -3   1   10.57    2.25 
  -5  -3   1   12.47    2.38 
  -5  -3   1   10.58    2.83 
   4   3  -1  139.14    7.99 
   4   3  -1  139.27    7.42 
   4   3  -1  140.94    7.02 
   4   3  -1  138.61    7.11 
   4   3  -1  140.08    8.33 
   4   3  -1  147.38    7.05 
   4   3  -1  136.15    7.28 
   4   3  -1  147.30    7.41 
  -4  -3   1  140.21    8.17 
  -4  -3   1  141.24    6.56 
  -4  -3   1  149.83    7.66 
  -4  -3   1  147.00    7.35 
  -4  -3   1  130.48    7.59 
  -4  -3   1  143.62    7.04 
  -4  -3   1  137.78    7.50 
  -4  -3   1  143.57    7.24 
  -4  -3   1  140.94    7.21 
   3   3  -1   44.57    3.22 
   3   3  -1   44.96    3.80 
   3   3  -1   43.27    3.75 
   3   3  -1   46.44    3.39 
   3   3  -1   43.63    2.98 
   3   3  -1   46.24    3.32 
   3   3  -1   48.98    2.87 
   3   3  -1   51.67    3.57 
  -3  -3   1   46.10    3.40 
  -3  -3   1   47.97    3.90 
  -3  -3   1   51.62    3.67 
  -3  -3   1   45.44    3.71 
  -3  -3   1   46.47    2.76 
  -3  -3   1   45.82    3.36 
  -3  -3   1   44.51    3.83 
  -3  -3   1   41.68    3.25 
  -3  -3   1   48.12    3.04 
  -3  -3   1   47.53    3.26 
   2   3  -1   37.62    2.80 
   2   3  -1   40.86    2.77 
   2   3  -1   39.85    2.60 
   2   3  -1   37.74    2.79 
   2   3  -1   40.39    3.19 
   2   3  -1   37.86    2.51 
   2   3  -1   35.62    2.10 
   2   3  -1   38.14    2.79 
   2   3  -1   39.08    2.68 
   2   3  -1   42.89    2.42 
   2   3  -1   40.50    3.23 
  -2  -3   1   40.47    3.25 
  -2  -3   1   39.43    2.90 
  -2  -3   1   38.44    2.78 
  -2  -3   1   35.60    2.56 
  -2  -3   1   36.40    2.45 
  -2  -3   1   38.88    2.59 
  -2  -3   1   38.27    2.82 
  -2  -3   1   38.32    2.71 
   1   3  -1   60.20    3.09 
   1   3  -1   65.48    3.41 
   1   3  -1   55.62    2.83 
   1   3  -1   58.63    2.51 
   1   3  -1   60.42    3.66 
   1   3  -1   95.52    4.97 
   1   3  -1   57.44    3.10 
   1   3  -1   59.10    2.62 
   1   3  -1   60.00    3.74 
   1   3  -1   19.42    2.39 
   1   3  -1   58.82    2.97 
  -1  -3   1   61.70    3.78 
  -1  -3   1   57.08    3.10 
  -1  -3   1   60.41    2.86 
  -1  -3   1   54.35    3.21 
  -1  -3   1   64.79    3.32 
  -1  -3   1   59.67    3.37 
  -1  -3   1   58.73    3.06 
  -1  -3   1   60.61    2.64 
  -1  -3   1   57.58    3.56 
  -1  -3   1   56.56    2.94 
   0   3  -1  637.45   58.89 
   0   3  -1  403.51   20.65 
   0  -3   1  597.35   57.96 
   0  -3   1  585.88   22.28 
  -1   3  -1    4.64    1.22 
  -1   3  -1    3.75    0.96 
  -1   3  -1    6.62    1.48 
  -1   3  -1    3.28    0.82 
  -1   3  -1    4.81    1.25 
  -1   3  -1    5.26    1.28 
  -1   3  -1    6.51    1.47 
  -1   3  -1    7.31    1.19 
  -1   3  -1    6.50    1.26 
  -1   3  -1    4.98    1.04 
  -1   3  -1    4.64    0.99 
   1  -3   1    5.83    1.35 
   1  -3   1    4.46    1.23 
   1  -3   1    5.15    1.06 
   1  -3   1    6.40    1.51 
   1  -3   1    4.41    1.30 
   1  -3   1    6.35    1.11 
   1  -3   1    6.01    1.29 
   1  -3   1    5.17    1.11 
   1  -3   1    4.69    1.00 
  -2   3  -1  330.56   12.51 
   2  -3   1  333.54   12.73 
  -3   3  -1    4.41    1.45 
  -3   3  -1    5.09    1.80 
  -3   3  -1    3.47    1.54 
  -3   3  -1    5.60    1.29 
  -3   3  -1    5.70    1.78 
  -3   3  -1    4.46    1.25 
  -3   3  -1    4.17    1.26 
  -3   3  -1    5.96    1.32 
  -3   3  -1    3.96    1.36 
  -3   3  -1    4.73    1.38 
   3  -3   1    5.13    1.22 
   3  -3   1    3.92    1.28 
   3  -3   1    6.21    1.54 
   3  -3   1    3.91    1.30 
   3  -3   1    2.74    1.08 
   3  -3   1    2.87    1.26 
   3  -3   1    3.55    1.42 
   3  -3   1    4.60    1.36 
   3  -3   1    4.75    1.16 
   3  -3   1    4.07    1.38 
  -4   3  -1  237.03   10.88 
  -4   3  -1  243.93   11.09 
  -4   3  -1  226.56   10.42 
  -4   3  -1  230.26   11.64 
  -4   3  -1  232.18   11.83 
  -4   3  -1  233.70   11.15 
  -4   3  -1  241.00   10.93 
  -4   3  -1  237.05   10.67 
  -4   3  -1  238.22   10.83 
   4  -3   1  248.45   10.89 
   4  -3   1  246.38   10.49 
   4  -3   1  242.68   10.68 
   4  -3   1  239.75   11.57 
   4  -3   1  231.03   10.45 
   4  -3   1  253.27   12.00 
   4  -3   1  248.44   11.09 
   4  -3   1  249.78    9.51 
   4  -3   1  251.95   10.81 
  -5   3  -1    1.33    1.30 
  -5   3  -1    2.97    1.21 
  -5   3  -1    1.30    1.06 
  -5   3  -1    2.38    1.53 
  -5   3  -1    1.34    1.19 
  -5   3  -1    1.76    1.52 
  -5   3  -1    1.02    1.27 
  -5   3  -1    0.64    0.92 
  -5   3  -1    0.42    1.00 
  -5   3  -1    0.90    0.90 
  -5   3  -1    0.13    0.91 
   5  -3   1    1.54    1.05 
   5  -3   1    0.97    1.25 
   5  -3   1    1.11    1.20 
   5  -3   1    2.16    1.29 
   5  -3   1    1.12    1.23 
   5  -3   1    2.58    1.64 
   5  -3   1    1.63    1.33 
   5  -3   1    2.51    1.39 
  -6   3  -1  123.89    8.25 
  -6   3  -1  131.80    8.06 
  -6   3  -1  137.64    8.25 
  -6   3  -1  141.55    8.71 
  -6   3  -1  143.80   11.38 
  -6   3  -1  135.07    7.44 
  -6   3  -1  138.82    9.15 
  -6   3  -1  139.41    8.29 
  -6   3  -1  135.48    6.85 
  -6   3  -1  136.71    9.48 
  -6   3  -1  123.74    8.18 
   6  -3   1  143.64    8.85 
   6  -3   1  133.48    8.19 
   6  -3   1  136.31    7.85 
   6  -3   1  139.87    7.86 
   6  -3   1  136.16    9.10 
   6  -3   1  127.83    7.98 
   6  -3   1  125.44    9.09 
  -7   3  -1   32.01    3.76 
  -7   3  -1   38.68    4.63 
  -7   3  -1   39.28    7.24 
  -7   3  -1   33.35    4.43 
  -7   3  -1   35.50    5.00 
  -7   3  -1   40.88    6.37 
  -7   3  -1   36.02    4.36 
  -7   3  -1   37.21    4.65 
  -7   3  -1   26.53    4.83 
  -7   3  -1   40.01    6.42 
  -7   3  -1   35.12    3.44 
   7  -3   1   31.40    4.66 
   7  -3   1   34.38    4.42 
   7  -3   1   38.42    4.47 
   7  -3   1   35.19    3.98 
   7  -3   1   35.06    4.05 
   7  -3   1   36.08    4.32 
   7  -3   1   32.97    4.95 
   7  -3   1   33.50    4.17 
  -8   3  -1  121.70    9.91 
  -8   3  -1  120.86    7.09 
  -8   3  -1  114.15    8.90 
  -8   3  -1  128.87    9.29 
  -8   3  -1  110.31    9.71 
  -8   3  -1  120.12    8.89 
  -8   3  -1  112.62    9.98 
  -8   3  -1  127.16    8.75 
  -8   3  -1  129.36    8.98 
  -8   3  -1  113.26    7.77 
  -8   3  -1  123.40    8.74 
   8  -3   1  117.28    8.40 
   8  -3   1  125.13    8.75 
   8  -3   1  119.51    9.59 
   8  -3   1  123.90    8.27 
   8  -3   1  119.78    9.01 
   8  -3   1  112.58    9.46 
   8  -3   1  112.84    9.76 
   8  -3   1  107.45    7.62 
  -9   3  -1   15.77    3.90 
  -9   3  -1   11.77    4.46 
  -9   3  -1    9.50    2.77 
  -9   3  -1   17.64    5.38 
  -9   3  -1    8.73    3.15 
  -9   3  -1   14.39    3.87 
  -9   3  -1   10.70    3.24 
  -9   3  -1   11.96    3.49 
  -9   3  -1   10.36    4.47 
  -9   3  -1   13.85    4.06 
   9  -3   1    8.63    2.63 
   9  -3   1   12.73    4.54 
   9  -3   1   14.38    3.62 
   9  -3   1   14.06    4.83 
   9  -3   1   14.21    3.68 
   9  -3   1   11.13    3.47 
   9  -3   1    8.21    3.24 
   9  -3   1   11.20    3.47 
 -10   3  -1   52.99    6.34 
 -10   3  -1   55.88    8.95 
 -10   3  -1   45.46    8.56 
 -10   3  -1   59.64    6.76 
 -10   3  -1   50.58    8.00 
 -10   3  -1   61.82    7.07 
 -10   3  -1   53.82    7.63 
 -10   3  -1   45.63    5.59 
 -10   3  -1   50.34    7.50 
 -10   3  -1   58.07    5.30 
  10  -3   1   43.90    7.14 
  10  -3   1   52.54    6.32 
  10  -3   1   41.44    6.37 
  10  -3   1   48.20    7.06 
  10  -3   1   49.76    5.50 
  10  -3   1   46.02    5.79 
  10  -3   1   51.47    7.70 
  10  -3   1   50.16    6.38 
 -11   3  -1    7.69    3.49 
 -11   3  -1   12.32    3.52 
 -11   3  -1    9.42    4.03 
 -11   3  -1   10.54    4.46 
 -11   3  -1    9.43    3.45 
 -11   3  -1    6.65    3.56 
  11  -3   1   11.37    3.81 
  11  -3   1    8.17    3.31 
  11  -3   1    5.98    2.93 
  11  -3   1    8.94    3.92 
  11  -3   1    3.09    3.05 
 -12   3  -1   17.73    4.89 
 -12   3  -1   15.66    4.87 
 -12   3  -1   12.09    4.30 
 -12   3  -1   14.65    5.78 
 -12   3  -1   16.75    4.07 
 -12   3  -1    9.43    3.94 
  12  -3   1   12.82    3.84 
  12  -3   1   12.69    4.32 
  12  -3   1   14.85    5.73 
  12  -3   1   14.78    4.78 
  12  -3   1   13.75    4.50 
 -13   3  -1    9.02    3.48 
 -13   3  -1    9.56    4.21 
 -13   3  -1    7.04    3.97 
 -13   3  -1   10.58    6.01 
 -13   3  -1    7.99    4.18 
  13  -3   1    9.34    3.88 
  13  -3   1    8.74    3.79 
  13  -3   1    6.94    3.11 
  13  -3   1    7.77    4.70 
  13   2  -1    9.10    4.53 
  13   2  -1    5.06    4.00 
  13   2  -1    7.05    2.39 
  13   2  -1    7.10    3.82 
  13   2  -1    8.91    2.92 
 -13  -2   1    3.91    3.46 
 -13  -2   1    6.97    4.65 
 -13  -2   1    8.85    4.12 
 -13  -2   1    6.00    4.01 
 -13  -2   1    5.89    3.54 
  12   2  -1   12.49    4.66 
  12   2  -1   13.06    2.94 
  12   2  -1    8.51    3.54 
  12   2  -1   17.52    3.89 
  12   2  -1   14.14    4.78 
 -12  -2   1   11.45    3.98 
 -12  -2   1   12.77    4.29 
 -12  -2   1   14.18    5.85 
 -12  -2   1   12.23    4.50 
 -12  -2   1   12.69    4.40 
  11   2  -1   29.24    6.23 
  11   2  -1   19.98    5.30 
  11   2  -1   24.56    3.85 
  11   2  -1   31.70    4.83 
  11   2  -1   17.17    4.70 
  11   2  -1   27.46    5.52 
 -11  -2   1   27.80    8.22 
 -11  -2   1   26.96    5.53 
 -11  -2   1   19.88    4.70 
 -11  -2   1   25.65    5.98 
 -11  -2   1   18.79    5.88 
 -11  -2   1   27.12    6.47 
 -11  -2   1   36.19    6.80 
  10   2  -1   31.08    3.51 
  10   2  -1   31.18    5.89 
  10   2  -1   32.01    6.72 
  10   2  -1   45.31    7.21 
  10   2  -1   42.02    6.28 
  10   2  -1   36.79    6.57 
  10   2  -1   30.16    6.70 
  10   2  -1   40.70    4.16 
 -10  -2   1   37.31    8.45 
 -10  -2   1   35.41    5.85 
 -10  -2   1   31.65    5.95 
 -10  -2   1   31.41    5.50 
 -10  -2   1   30.06    6.16 
 -10  -2   1   26.93    5.82 
 -10  -2   1   34.20    5.85 
 -10  -2   1   35.63    6.38 
   9   2  -1   58.31    6.29 
   9   2  -1   57.85    5.86 
   9   2  -1   60.12    4.83 
   9   2  -1   61.53    5.53 
   9   2  -1   55.77    6.19 
   9   2  -1   60.08    7.15 
   9   2  -1   48.59    5.79 
   9   2  -1   59.04    7.47 
   9   2  -1   66.13    6.95 
  -9  -2   1   61.86    6.23 
  -9  -2   1   53.25    6.38 
  -9  -2   1   61.55    7.47 
  -9  -2   1   71.28    8.25 
  -9  -2   1   66.51    6.60 
  -9  -2   1   54.68    6.16 
  -9  -2   1   64.92    7.28 
  -9  -2   1   62.27    6.13 
   8   2  -1   79.50    6.82 
   8   2  -1   76.12    4.99 
   8   2  -1   75.83    7.06 
   8   2  -1   84.73    6.63 
   8   2  -1   79.77    7.72 
   8   2  -1   85.13    8.22 
   8   2  -1   78.62    5.34 
   8   2  -1   80.51    6.81 
   8   2  -1   73.46    6.64 
  -8  -2   1   82.13    6.97 
  -8  -2   1   77.64    8.02 
  -8  -2   1   81.41    7.58 
  -8  -2   1   78.41    6.44 
  -8  -2   1   77.08    6.71 
  -8  -2   1   75.79    7.08 
  -8  -2   1   78.52    6.63 
   7   2  -1  100.98    7.84 
   7   2  -1  106.41    5.69 
   7   2  -1  102.38    7.31 
   7   2  -1  104.92    6.13 
   7   2  -1  107.01    7.47 
   7   2  -1  105.23    8.29 
   7   2  -1  103.15    7.75 
   7   2  -1  109.36    7.16 
   7   2  -1  100.62    7.32 
   7   2  -1  107.22    8.64 
  -7  -2   1  112.68    7.66 
  -7  -2   1  110.87    7.21 
  -7  -2   1  105.38    7.42 
  -7  -2   1  108.92    7.35 
  -7  -2   1  104.45    7.78 
  -7  -2   1  106.38    8.36 
  -7  -2   1  116.87    9.13 
   6   2  -1   93.36    5.45 
   6   2  -1   90.05    6.36 
   6   2  -1   93.37    4.92 
   6   2  -1   96.30    6.46 
   6   2  -1   97.54    6.50 
   6   2  -1   85.87    6.77 
   6   2  -1   95.85    6.22 
   6   2  -1   88.26    8.99 
   6   2  -1   90.24    6.64 
  -6  -2   1   93.81    6.44 
  -6  -2   1  100.28    7.39 
  -6  -2   1  101.06    6.96 
  -6  -2   1   92.98    6.40 
  -6  -2   1   98.09    6.38 
  -6  -2   1   82.70    5.88 
  -6  -2   1   89.10    7.38 
  -6  -2   1   90.37    6.95 
   5   2  -1  171.74    9.74 
   5   2  -1  165.17    8.34 
   5   2  -1  159.21    7.65 
   5   2  -1  168.61    8.63 
   5   2  -1  225.40   14.78 
   5   2  -1  174.73    8.69 
   5   2  -1  165.21    9.45 
   5   2  -1  158.27    8.77 
   5   2  -1  174.33    8.80 
   5   2  -1  172.26    7.10 
  -5  -2   1  168.36    7.82 
  -5  -2   1  171.00    9.43 
  -5  -2   1  160.64    9.27 
  -5  -2   1  172.13    9.88 
  -5  -2   1  166.83    8.67 
  -5  -2   1  170.09    9.01 
  -5  -2   1  174.51    8.73 
  -5  -2   1  163.16    8.29 
  -5  -2   1  173.41    9.62 
   4   2  -1   17.36    2.50 
   4   2  -1   22.90    3.31 
   4   2  -1   18.92    1.68 
   4   2  -1   17.43    2.48 
   4   2  -1   19.98    2.46 
   4   2  -1   21.82    2.47 
   4   2  -1   19.42    2.31 
   4   2  -1   18.02    2.67 
   4   2  -1   20.63    2.77 
   4   2  -1   18.59    2.21 
  -4  -2   1   18.27    2.74 
  -4  -2   1   17.44    2.23 
  -4  -2   1   21.76    3.44 
  -4  -2   1   22.45    2.09 
  -4  -2   1   19.45    2.63 
  -4  -2   1   20.03    1.80 
  -4  -2   1   21.61    2.76 
  -4  -2   1   20.26    2.35 
  -4  -2   1   19.03    2.24 
  -4  -2   1   20.63    2.44 
   3   2  -1  283.24   11.48 
   3   2  -1  304.04   11.90 
   3   2  -1  303.25   11.81 
  -3  -2   1  312.99   11.15 
   2   2  -1   80.25    3.97 
   2   2  -1   78.49    4.14 
   2   2  -1   75.97    4.46 
   2   2  -1   73.85    3.59 
   2   2  -1   76.44    3.92 
   2   2  -1   77.43    4.05 
   2   2  -1   78.09    4.53 
   2   2  -1   76.44    3.41 
  -2  -2   1   75.06    3.95 
  -2  -2   1   76.62    3.90 
  -2  -2   1   80.20    3.42 
  -2  -2   1   76.49    4.39 
  -2  -2   1   79.00    4.01 
  -2  -2   1   75.00    4.01 
  -2  -2   1   77.59    4.54 
  -2  -2   1   78.67    4.11 
  -2  -2   1   78.08    3.59 
  -2  -2   1   80.35    4.21 
   1   2  -1  263.73   12.46 
   1   2  -1  266.76   12.56 
  -1  -2   1  249.27   33.86 
  -1  -2   1  253.52   33.91 
   0   2  -1   24.39    1.63 
   0   2  -1   26.05    1.75 
   0   2  -1   23.99    1.43 
   0   2  -1   26.33    2.04 
   0   2  -1   27.09    1.96 
   0   2  -1   25.85    1.69 
   0   2  -1   25.16    1.85 
   0   2  -1   22.10    1.69 
   0   2  -1   21.87    1.60 
   0   2  -1   24.44    1.55 
   0  -2   1   28.20    2.43 
   0  -2   1   25.07    1.68 
   0  -2   1   25.02    1.56 
   0  -2   1   23.15    1.87 
   0  -2   1   25.47    1.67 
   0  -2   1   27.28    1.47 
   0  -2   1   24.23    1.73 
   0  -2   1   22.89    1.63 
   0  -2   1   23.40    1.73 
   0  -2   1   24.75    1.82 
   0  -2   1   23.37    1.60 
  -1   2  -1  251.17   34.98 
  -1   2  -1  275.32   12.86 
   1  -2   1  254.31   35.66 
   1  -2   1  264.80   12.69 
  -2   2  -1   88.59    4.06 
  -2   2  -1   87.43    4.98 
  -2   2  -1   92.06    3.80 
  -2   2  -1   84.77    4.39 
  -2   2  -1   87.35    4.48 
  -2   2  -1   90.85    4.63 
  -2   2  -1   83.17    4.73 
  -2   2  -1   86.47    4.23 
  -2   2  -1   83.97    4.40 
   2  -2   1   85.27    4.41 
   2  -2   1   86.47    4.01 
   2  -2   1   88.67    4.40 
   2  -2   1   82.26    4.31 
   2  -2   1   86.22    4.24 
   2  -2   1   86.92    4.92 
   2  -2   1   82.08    4.32 
   2  -2   1   88.03    4.56 
   2  -2   1   90.94    3.75 
  -3   2  -1  187.15    8.49 
  -3   2  -1  207.60    9.19 
  -3   2  -1  222.90    9.26 
  -3   2  -1  206.60    9.56 
  -3   2  -1  207.76    8.81 
  -3   2  -1  212.33    9.03 
  -3   2  -1  201.73    8.78 
   3  -2   1  209.27    8.82 
   3  -2   1  213.93    9.10 
   3  -2   1  210.77    9.65 
   3  -2   1  200.04    8.79 
   3  -2   1  216.72    7.81 
  -4   2  -1   21.06    2.77 
  -4   2  -1   22.62    2.52 
  -4   2  -1   20.69    2.23 
  -4   2  -1   23.94    2.73 
  -4   2  -1   23.39    2.01 
  -4   2  -1   21.15    2.92 
  -4   2  -1   25.24    3.13 
  -4   2  -1   23.18    2.57 
  -4   2  -1   20.58    2.53 
  -4   2  -1   24.48    2.72 
  -4   2  -1   23.13    2.53 
   4  -2   1   26.19    2.57 
   4  -2   1   24.66    2.50 
   4  -2   1   24.52    2.61 
   4  -2   1   28.87    2.78 
   4  -2   1   22.55    2.91 
   4  -2   1   27.33    2.87 
   4  -2   1   25.26    2.68 
   4  -2   1   21.31    2.87 
  -5   2  -1   81.85    3.63 
  -5   2  -1   84.24    5.80 
  -5   2  -1   75.97    5.30 
  -5   2  -1   82.63    6.49 
  -5   2  -1   77.61    4.99 
  -5   2  -1   78.12    5.31 
  -5   2  -1   73.35    6.12 
  -5   2  -1   79.25    6.28 
  -5   2  -1   79.89    6.09 
  -5   2  -1   80.63    5.46 
  -5   2  -1   84.44    4.57 
   5  -2   1   79.33    5.46 
   5  -2   1   77.52    5.05 
   5  -2   1   78.12    5.35 
   5  -2   1   82.72    6.35 
   5  -2   1   70.95    5.39 
   5  -2   1   83.50    5.45 
   5  -2   1   82.91    6.27 
   5  -2   1   80.18    5.25 
  -6   2  -1    0.07    0.91 
  -6   2  -1    0.04    1.16 
  -6   2  -1   -0.31    0.73 
  -6   2  -1   -0.63    0.84 
  -6   2  -1   -0.19    1.35 
  -6   2  -1    0.28    1.26 
  -6   2  -1    0.65    0.62 
  -6   2  -1    0.33    1.04 
  -6   2  -1   -0.17    0.90 
  -6   2  -1   -0.07    0.79 
  -6   2  -1   -0.28    0.65 
   6  -2   1    0.07    0.93 
   6  -2   1    0.04    1.02 
   6  -2   1    0.77    0.99 
   6  -2   1    0.04    1.04 
   6  -2   1    0.16    0.76 
   6  -2   1   -0.07    0.86 
   6  -2   1    0.50    0.97 
  -7   2  -1   96.09    4.67 
  -7   2  -1   99.86    5.81 
  -7   2  -1  104.41    7.40 
  -7   2  -1   90.03    8.08 
  -7   2  -1  101.69    7.21 
  -7   2  -1   95.59    7.32 
  -7   2  -1   90.64    8.01 
  -7   2  -1  103.74    7.62 
  -7   2  -1  101.04    6.94 
  -7   2  -1   96.73    7.50 
  -7   2  -1  102.55    7.37 
   7  -2   1   99.47    8.26 
   7  -2   1   99.12    7.10 
   7  -2   1   96.25    6.98 
   7  -2   1  103.14    7.11 
   7  -2   1   92.87    7.76 
   7  -2   1   91.80    6.26 
   7  -2   1   94.77    7.27 
   7  -2   1   95.51    6.70 
  -8   2  -1    2.87    2.15 
  -8   2  -1    4.03    2.26 
  -8   2  -1    1.73    1.69 
  -8   2  -1    1.06    1.75 
  -8   2  -1    3.53    1.83 
  -8   2  -1    3.99    1.71 
  -8   2  -1    5.33    2.39 
  -8   2  -1    3.10    2.37 
  -8   2  -1    4.50    2.42 
  -8   2  -1    2.27    1.85 
   8  -2   1    2.88    2.11 
   8  -2   1    3.47    1.69 
   8  -2   1    2.73    1.85 
   8  -2   1    2.96    2.10 
   8  -2   1    3.18    2.16 
   8  -2   1    3.59    1.89 
   8  -2   1    4.73    1.68 
   8  -2   1    1.98    1.71 
  -9   2  -1  107.04    6.80 
  -9   2  -1  108.30    8.62 
  -9   2  -1  100.55    8.54 
  -9   2  -1  102.14    8.22 
  -9   2  -1   91.47    7.43 
  -9   2  -1   97.00    8.33 
  -9   2  -1  104.03   10.11 
  -9   2  -1   96.94    8.67 
  -9   2  -1   96.95    9.36 
  -9   2  -1  100.44    7.84 
   9  -2   1  106.19    9.43 
   9  -2   1   98.15    8.52 
   9  -2   1  108.82    8.51 
   9  -2   1   99.25    6.63 
   9  -2   1   98.67    7.99 
   9  -2   1  105.87    7.36 
   9  -2   1   98.35    9.48 
   9  -2   1  100.90    7.77 
   9  -2   1   98.69    8.10 
 -10   2  -1   10.86    3.69 
 -10   2  -1   11.76    5.46 
 -10   2  -1   15.55    4.03 
 -10   2  -1   14.01    4.79 
 -10   2  -1   10.58    3.85 
 -10   2  -1   12.73    4.73 
 -10   2  -1   13.69    4.10 
 -10   2  -1   10.06    3.59 
 -10   2  -1   13.42    3.80 
 -10   2  -1   11.28    3.56 
 -10   2  -1   15.09    3.55 
  10  -2   1   14.62    4.77 
  10  -2   1   13.53    3.99 
  10  -2   1   12.60    3.14 
  10  -2   1   18.25    4.58 
  10  -2   1   12.87    4.13 
  10  -2   1   12.93    4.26 
  10  -2   1   18.83    7.84 
  10  -2   1    8.82    3.84 
 -11   2  -1   69.75    6.18 
 -11   2  -1   48.74    7.59 
 -11   2  -1   63.92    7.68 
 -11   2  -1   66.20    7.03 
 -11   2  -1   66.47    7.83 
 -11   2  -1   72.71    7.81 
 -11   2  -1   66.51    9.82 
 -11   2  -1   62.80    8.66 
  11  -2   1   73.80    8.89 
  11  -2   1   67.57    7.76 
  11  -2   1   68.58    6.45 
  11  -2   1   81.67   15.65 
  11  -2   1   69.13    7.13 
 -12   2  -1    7.09    4.11 
 -12   2  -1    8.70    3.70 
 -12   2  -1    9.98    4.15 
 -12   2  -1    6.57    3.62 
 -12   2  -1    6.99    3.42 
 -12   2  -1    8.69    3.25 
 -12   2  -1    3.50    3.68 
  12  -2   1    4.87    3.00 
  12  -2   1   10.25    3.79 
  12  -2   1    8.85    3.14 
  12  -2   1    5.63    4.00 
  12  -2   1    8.90    4.38 
 -13   2  -1   29.84    8.17 
 -13   2  -1   42.91    7.97 
 -13   2  -1   45.39    6.86 
 -13   2  -1   36.94    7.86 
 -13   2  -1   33.72    7.01 
 -13   2  -1   46.84    8.43 
  13  -2   1   44.14    6.98 
  13  -2   1   33.72    8.07 
  13  -2   1   34.45    7.43 
  13  -2   1   36.09    7.29 
 -14   2  -1    0.14    2.34 
  13   1  -1   15.15    4.73 
  13   1  -1   21.02    5.72 
  13   1  -1   17.27    6.42 
  13   1  -1   22.99    4.19 
  13   1  -1   17.02    3.84 
 -13  -1   1   19.53    6.33 
 -13  -1   1   15.21    4.94 
 -13  -1   1   14.17    5.69 
 -13  -1   1   20.58    5.39 
 -13  -1   1   12.92    4.55 
 -13  -1   1   16.86    4.92 
  12   1  -1   13.27    4.42 
  12   1  -1    5.99    3.71 
  12   1  -1    6.57    5.00 
  12   1  -1    7.88    2.50 
  12   1  -1    4.22    2.22 
 -12  -1   1    5.62    3.26 
 -12  -1   1    7.64    3.96 
 -12  -1   1    5.86    3.48 
 -12  -1   1    3.18    3.30 
 -12  -1   1    9.48    4.15 
  11   1  -1   33.44    7.60 
  11   1  -1   36.65    4.20 
  11   1  -1   30.29    6.13 
  11   1  -1   34.24    6.03 
  11   1  -1   38.55    3.96 
  11   1  -1   32.43    5.87 
 -11  -1   1   29.44    6.51 
 -11  -1   1   34.23    7.19 
 -11  -1   1   38.41    7.04 
 -11  -1   1   25.89    5.33 
 -11  -1   1   35.01    8.60 
 -11  -1   1   27.91    5.54 
 -11  -1   1   31.53    6.42 
  10   1  -1   27.88    5.66 
  10   1  -1   34.94    6.53 
  10   1  -1   27.01    5.19 
  10   1  -1   26.91    3.55 
  10   1  -1   26.81    5.57 
  10   1  -1   27.62    6.29 
  10   1  -1   28.67    3.35 
  10   1  -1   32.66    8.08 
 -10  -1   1   32.16    7.49 
 -10  -1   1   24.88    5.74 
 -10  -1   1   28.70    5.82 
 -10  -1   1   29.63    7.40 
 -10  -1   1   32.66    6.05 
 -10  -1   1   27.12    6.06 
 -10  -1   1   35.76    7.57 
 -10  -1   1   25.85    5.20 
   9   1  -1   40.88    5.93 
   9   1  -1   33.35    3.68 
   9   1  -1   38.47    5.08 
   9   1  -1   43.32    8.24 
   9   1  -1   41.06    6.12 
   9   1  -1   35.16    6.13 
   9   1  -1   36.21    3.52 
   9   1  -1   44.05    7.30 
   9   1  -1   33.40    5.73 
  -9  -1   1   36.43    6.31 
  -9  -1   1   36.13    6.61 
  -9  -1   1   42.60    6.26 
  -9  -1   1   23.47    5.21 
  -9  -1   1   34.52    7.02 
  -9  -1   1   36.08    6.99 
  -9  -1   1   34.33    5.64 
  -9  -1   1   32.30    6.58 
   8   1  -1   33.71    5.50 
   8   1  -1   28.83    3.01 
   8   1  -1   33.26    5.59 
   8   1  -1   27.47    5.23 
   8   1  -1   23.34    3.03 
   8   1  -1   30.82    5.81 
   8   1  -1   23.17    4.27 
   8   1  -1   25.84    5.55 
   8   1  -1   28.21    4.93 
  -8  -1   1   32.24    5.68 
  -8  -1   1   25.66    4.71 
  -8  -1   1   34.29    7.20 
  -8  -1   1   31.78    6.54 
  -8  -1   1   34.30    5.15 
  -8  -1   1   31.57    6.16 
  -8  -1   1   37.55    5.87 
  -8  -1   1   24.56    4.54 
   7   1  -1  168.31    9.90 
   7   1  -1  185.21   11.14 
   7   1  -1  175.66   10.45 
   7   1  -1  175.17   11.38 
   7   1  -1  163.04    8.08 
   7   1  -1  167.21   10.60 
   7   1  -1  182.92    9.76 
   7   1  -1  173.71    8.02 
   7   1  -1  159.75    9.55 
   7   1  -1  173.57   11.05 
  -7  -1   1  165.63    9.45 
  -7  -1   1  168.42    9.67 
  -7  -1   1  184.98   10.20 
  -7  -1   1  176.80   11.22 
  -7  -1   1  160.05    9.75 
  -7  -1   1  170.78   10.36 
   6   1  -1   66.35    4.15 
   6   1  -1   62.58    4.14 
   6   1  -1   64.86    5.79 
   6   1  -1   59.36    5.87 
   6   1  -1   61.62    4.90 
   6   1  -1   63.42    5.89 
   6   1  -1   67.57    5.56 
   6   1  -1   66.02    5.17 
   6   1  -1   63.61    5.16 
   6   1  -1   65.75    5.30 
  -6  -1   1   65.81    5.92 
  -6  -1   1   66.00    5.52 
  -6  -1   1   63.97    5.22 
  -6  -1   1   59.55    4.94 
  -6  -1   1   63.71    5.18 
  -6  -1   1   59.56    4.95 
  -6  -1   1   63.13    5.88 
   5   1  -1   73.62    5.26 
   5   1  -1   72.87    6.36 
   5   1  -1   72.02    5.13 
   5   1  -1   77.26    5.97 
   5   1  -1   74.79    4.28 
   5   1  -1   72.60    5.08 
   5   1  -1   84.30    7.15 
   5   1  -1   75.22    5.06 
   5   1  -1   84.54    6.30 
  -5  -1   1   69.27    5.94 
  -5  -1   1   83.32    6.35 
  -5  -1   1   77.13    5.19 
  -5  -1   1   75.07    5.19 
  -5  -1   1   80.85    5.63 
  -5  -1   1   68.10    6.96 
  -5  -1   1   79.09    5.99 
  -5  -1   1   72.92    4.98 
   4   1  -1  220.12   10.16 
   4   1  -1  224.99    9.80 
   4   1  -1  222.19    9.86 
   4   1  -1  217.62    9.67 
   4   1  -1  229.90   10.11 
   4   1  -1  231.62   10.61 
   4   1  -1  234.64    9.01 
   4   1  -1  220.35   10.81 
   4   1  -1  230.45   10.88 
  -4  -1   1  233.10   10.32 
  -4  -1   1  231.74    9.82 
  -4  -1   1  231.66   11.13 
  -4  -1   1  240.76   10.07 
  -4  -1   1  237.68   10.16 
  -4  -1   1  232.81    9.80 
  -4  -1   1  233.37   10.81 
   3   1  -1   69.38    4.08 
   3   1  -1   65.16    4.44 
   3   1  -1   66.16    4.41 
   3   1  -1   64.55    3.42 
   3   1  -1   61.38    3.72 
   3   1  -1   63.83    4.03 
   3   1  -1   57.94    3.68 
   3   1  -1   64.62    3.28 
   3   1  -1   67.74    4.30 
   3   1  -1   60.67    3.77 
  -3  -1   1   61.09    3.88 
  -3  -1   1   62.90    3.75 
  -3  -1   1   62.45    3.73 
  -3  -1   1   64.62    4.05 
  -3  -1   1   69.15    4.61 
  -3  -1   1   57.33    4.13 
  -3  -1   1   61.33    4.18 
  -3  -1   1   66.88    3.93 
   2   1  -1   59.03    3.73 
   2   1  -1   56.77    3.23 
   2   1  -1   64.15    3.50 
   2   1  -1   65.40    3.89 
   2   1  -1   60.74    3.54 
   2   1  -1   65.06    3.53 
   2   1  -1   61.10    3.25 
   2   1  -1   62.42    3.10 
  -2  -1   1   61.55    3.23 
  -2  -1   1   62.48    3.74 
  -2  -1   1   67.48    3.53 
  -2  -1   1   62.70    3.50 
  -2  -1   1   58.95    3.29 
  -2  -1   1   63.41    3.32 
  -2  -1   1   62.69    3.60 
  -2  -1   1   57.79    3.74 
   1   1  -1  101.69    4.33 
   1   1  -1  101.48    4.62 
   1   1  -1  103.81    3.65 
  -1  -1   1  100.05    4.25 
  -1  -1   1  103.27    4.33 
  -1  -1   1  103.19    3.63 
  -1  -1   1   94.97    5.01 
   0   1  -1   37.46    2.04 
  -1   1  -1  115.51    4.60 
  -2   1  -1   16.62    1.63 
  -2   1  -1   16.54    1.79 
  -2   1  -1   16.59    1.55 
  -2   1  -1   15.22    1.47 
  -2   1  -1   12.66    1.31 
  -2   1  -1   14.37    1.40 
  -2   1  -1   15.13    1.53 
  -2   1  -1   14.42    1.46 
  -2   1  -1   15.69    1.07 
  -2   1  -1   14.11    0.96 
  -2   1  -1   17.13    1.48 
   2  -1   1   13.70    1.33 
   2  -1   1   13.96    1.35 
   2  -1   1   16.56    1.52 
   2  -1   1   15.26    1.54 
   2  -1   1   17.92    1.79 
   2  -1   1   17.01    1.08 
   2  -1   1   16.06    1.75 
   2  -1   1   16.30    1.49 
   2  -1   1   13.61    1.34 
   2  -1   1   13.85    1.42 
  -3   1  -1   28.18    2.80 
  -3   1  -1   27.09    2.34 
  -3   1  -1   32.20    1.95 
  -3   1  -1   28.91    2.51 
  -3   1  -1   29.90    2.34 
  -3   1  -1   29.98    2.48 
  -3   1  -1   28.83    2.54 
  -3   1  -1   29.95    2.87 
  -3   1  -1   29.90    2.35 
  -3   1  -1   28.39    2.67 
  -3   1  -1   33.98    2.63 
  -3   1  -1   30.57    1.89 
   3  -1   1   31.13    2.46 
   3  -1   1   32.06    2.54 
   3  -1   1   33.83    2.70 
   3  -1   1   33.99    2.57 
   3  -1   1   29.67    2.35 
   3  -1   1   30.83    2.31 
   3  -1   1   33.18    1.73 
  -4   1  -1  234.41    8.44 
  -4   1  -1  234.95   10.85 
  -4   1  -1  242.11   10.41 
  -4   1  -1  229.70   10.13 
  -4   1  -1  240.29   11.12 
  -4   1  -1  235.67    9.77 
   4  -1   1  236.92   10.33 
   4  -1   1  248.60   10.18 
   4  -1   1  235.82   10.16 
   4  -1   1  232.74   10.81 
  -5   1  -1   38.29    3.51 
  -5   1  -1   42.46    3.82 
  -5   1  -1   41.43    3.82 
  -5   1  -1   44.29    4.34 
  -5   1  -1   42.07    2.59 
  -5   1  -1   43.83    4.37 
  -5   1  -1   40.53    3.83 
  -5   1  -1   38.31    3.38 
  -5   1  -1   40.89    3.65 
  -5   1  -1   39.27    3.36 
  -5   1  -1   34.15    3.99 
   5  -1   1   42.18    2.50 
   5  -1   1   41.77    4.18 
   5  -1   1   42.57    3.84 
   5  -1   1   42.62    3.32 
   5  -1   1   41.15    3.71 
   5  -1   1   41.14    3.50 
   5  -1   1   39.94    4.20 
   5  -1   1   41.50    3.65 
   5  -1   1   39.82    3.60 
  -6   1  -1  120.02    7.09 
  -6   1  -1  114.31    5.33 
  -6   1  -1  110.20    8.14 
  -6   1  -1  115.43    7.22 
  -6   1  -1  105.26    7.77 
  -6   1  -1  118.79    7.51 
  -6   1  -1  109.20    6.99 
  -6   1  -1  115.26    7.33 
  -6   1  -1  110.68    7.99 
  -6   1  -1  106.41    6.48 
   6  -1   1  109.08    7.73 
   6  -1   1  112.77    7.11 
   6  -1   1  111.15    8.00 
   6  -1   1  121.53    6.97 
   6  -1   1  112.31    6.29 
   6  -1   1  119.52    7.12 
   6  -1   1  113.23    5.13 
   6  -1   1  122.58    7.20 
   6  -1   1  112.86    7.31 
  -7   1  -1    0.33    1.05 
  -7   1  -1    1.50    1.58 
  -7   1  -1    0.78    1.34 
  -7   1  -1    0.27    1.26 
  -7   1  -1    0.17    0.92 
  -7   1  -1    3.22    1.97 
  -7   1  -1    0.80    0.80 
  -7   1  -1   -0.20    1.08 
  -7   1  -1    1.43    1.35 
  -7   1  -1    0.77    1.39 
  -7   1  -1    0.99    1.23 
   7  -1   1    0.70    0.73 
   7  -1   1    1.06    1.31 
   7  -1   1    1.01    1.51 
   7  -1   1    0.09    1.04 
   7  -1   1    0.96    1.19 
   7  -1   1    1.34    1.40 
   7  -1   1    1.23    1.67 
   7  -1   1    0.96    1.28 
   7  -1   1    1.98    1.29 
  -8   1  -1   71.21    4.54 
  -8   1  -1   67.44    7.41 
  -8   1  -1   69.83    5.79 
  -8   1  -1   69.35    6.17 
  -8   1  -1   77.90    6.23 
  -8   1  -1   72.61    6.76 
  -8   1  -1   79.19    5.34 
  -8   1  -1   79.05    7.71 
  -8   1  -1   72.21    6.47 
  -8   1  -1   78.45    6.72 
   8  -1   1   70.95    6.19 
   8  -1   1   77.35    6.51 
   8  -1   1   79.86    7.67 
   8  -1   1   75.59    6.79 
   8  -1   1   75.26    4.49 
   8  -1   1   71.11    7.09 
   8  -1   1   71.80    6.33 
   8  -1   1   73.75    4.33 
   8  -1   1   77.44    5.55 
   8  -1   1   75.76    6.10 
  -9   1  -1    0.86    1.47 
  -9   1  -1    1.06    1.77 
  -9   1  -1    1.19    1.79 
  -9   1  -1    1.85    2.01 
  -9   1  -1    1.74    2.61 
  -9   1  -1    4.49    2.46 
  -9   1  -1    2.35    1.81 
  -9   1  -1    0.88    2.23 
  -9   1  -1    2.47    2.34 
  -9   1  -1    0.65    1.63 
   9  -1   1    1.61    1.78 
   9  -1   1    0.43    1.60 
   9  -1   1    0.73    1.84 
   9  -1   1    1.50    2.13 
   9  -1   1    1.99    1.75 
   9  -1   1    1.64    1.22 
   9  -1   1    0.22    1.43 
   9  -1   1    2.31    1.63 
   9  -1   1    2.73    1.57 
   9  -1   1    3.12    2.26 
 -10   1  -1  125.10   11.57 
 -10   1  -1  113.68   10.69 
 -10   1  -1  122.28    9.76 
 -10   1  -1  111.63    9.08 
 -10   1  -1  104.93    8.53 
 -10   1  -1  109.88    9.91 
 -10   1  -1  115.74    7.59 
 -10   1  -1  121.82    9.69 
 -10   1  -1  120.63    9.79 
  10  -1   1  110.89    9.63 
  10  -1   1  119.84    6.20 
  10  -1   1  122.12    7.93 
  10  -1   1  117.54    8.82 
  10  -1   1  115.79    6.31 
  10  -1   1  117.81    9.23 
  10  -1   1  119.39    9.48 
  10  -1   1  111.89   10.16 
 -11   1  -1   -0.53    1.48 
 -11   1  -1   -0.30    2.03 
 -11   1  -1   -0.32    1.67 
 -11   1  -1    1.30    2.33 
 -11   1  -1    0.10    2.07 
 -11   1  -1   -0.85    1.91 
 -11   1  -1    1.90    3.23 
 -11   1  -1    1.69    1.87 
 -11   1  -1   -0.56    1.97 
  11  -1   1    0.00    1.39 
  11  -1   1    0.80    1.83 
  11  -1   1    0.53    1.98 
  11  -1   1    1.83    1.21 
  11  -1   1    1.17    2.38 
 -12   1  -1   41.50    8.04 
 -12   1  -1   44.97    5.21 
 -12   1  -1   34.32    6.71 
 -12   1  -1   33.57    6.31 
 -12   1  -1   47.86    8.26 
 -12   1  -1   35.04    8.47 
 -12   1  -1   44.18    7.66 
  12  -1   1   38.08    6.49 
  12  -1   1   42.60    5.10 
  12  -1   1   44.25    3.76 
  12  -1   1   40.84    8.33 
  12  -1   1   32.64    6.47 
 -13   1  -1   -1.04    1.85 
 -13   1  -1   -0.39    2.46 
 -13   1  -1   -0.30    2.31 
 -13   1  -1   -1.35    1.80 
 -13   1  -1    0.17    2.75 
 -13   1  -1   -1.43    2.13 
 -13   1  -1   -1.33    1.95 
  13  -1   1   -0.25    1.77 
  13  -1   1    1.50    2.64 
  13  -1   1   -0.21    1.62 
  13  -1   1   -1.56    1.86 
 -14   1  -1   26.64    6.54 
 -14   1  -1   26.97    6.69 
 -14   1  -1   21.45    6.02 
 -14   1  -1   25.43    6.11 
 -14   1  -1   23.02    6.94 
 -14   1  -1   22.26    5.05 
  14  -1   1   27.60    6.62 
  14  -1   1   20.11    6.87 
  14  -1   1   24.44    6.08 
  14  -1   1   22.76    4.97 
  13   0  -1    0.46    1.36 
  13   0  -1    1.03    3.08 
  13   0  -1   -0.46    1.59 
  13   0  -1    0.78    2.36 
 -13   0   1    2.57    4.03 
 -13   0   1    0.67    2.66 
 -13   0   1    0.79    2.54 
 -13   0   1    0.43    2.58 
 -13   0   1    0.22    2.15 
  12   0  -1   53.14    5.62 
  12   0  -1   43.15    7.11 
  12   0  -1   49.85    4.39 
  12   0  -1   50.84    7.77 
  12   0  -1   53.41    9.98 
 -12   0   1   58.99    7.47 
 -12   0   1   65.70   10.44 
 -12   0   1   47.20    8.30 
 -12   0   1   50.87   10.14 
 -12   0   1   52.59    6.23 
 -12   0   1   41.35    6.99 
  11   0  -1    4.85    3.76 
  11   0  -1    2.82    1.66 
  11   0  -1    2.12    1.86 
  11   0  -1    6.29    3.08 
  11   0  -1    5.38    3.02 
  11   0  -1    4.39    3.15 
 -11   0   1    4.74    2.83 
 -11   0   1    6.51    3.60 
 -11   0   1    2.90    3.04 
 -11   0   1    4.24    3.88 
 -11   0   1    4.98    2.92 
 -11   0   1    5.50    3.06 
 -11   0   1    2.99    2.39 
  10   0  -1   69.28    7.54 
  10   0  -1   71.13    7.50 
  10   0  -1   68.43    4.80 
  10   0  -1   68.95    5.82 
  10   0  -1   65.88    8.68 
  10   0  -1   83.00    7.43 
  10   0  -1   73.67    7.45 
  10   0  -1   71.92    8.37 
 -10   0   1   67.54    7.05 
 -10   0   1   78.61    7.95 
 -10   0   1   69.75    9.61 
 -10   0   1   69.23    8.66 
 -10   0   1   79.40    7.70 
 -10   0   1   54.96    7.77 
 -10   0   1   69.71    7.86 
 -10   0   1   70.12    8.42 
   9   0  -1   29.31    5.44 
   9   0  -1   24.92    2.30 
   9   0  -1   21.08    4.89 
   9   0  -1   34.06    6.29 
   9   0  -1   24.74    2.75 
   9   0  -1   21.32    5.69 
   9   0  -1   31.20    5.23 
   9   0  -1   26.60    4.97 
   9   0  -1   26.51    4.14 
   9   0  -1   35.70    6.03 
  -9   0   1   27.10    5.58 
  -9   0   1   24.08    5.65 
  -9   0   1   31.97    5.75 
  -9   0   1   27.84    4.93 
  -9   0   1   24.10    4.98 
  -9   0   1   31.63    6.47 
  -9   0   1   24.92    4.66 
   8   0  -1   40.64    5.39 
   8   0  -1   39.84    3.27 
   8   0  -1   38.54    5.07 
   8   0  -1   38.98    4.64 
   8   0  -1   38.53    5.53 
   8   0  -1   36.81    4.71 
   8   0  -1   42.99    4.91 
   8   0  -1   42.32    4.07 
   8   0  -1   38.10    4.79 
   8   0  -1   41.66    2.85 
   8   0  -1   37.07    6.12 
  -8   0   1   34.75    5.17 
  -8   0   1   48.52    8.64 
  -8   0   1   32.51    5.90 
  -8   0   1   33.93    4.99 
  -8   0   1   43.19    4.89 
  -8   0   1   31.87    4.91 
  -8   0   1   40.99    5.21 
  -8   0   1   37.80    4.83 
   7   0  -1   37.06    4.08 
   7   0  -1   29.95    5.01 
   7   0  -1   29.15    4.52 
   7   0  -1   30.73    3.87 
   7   0  -1   31.08    3.98 
   7   0  -1   37.54    5.79 
   7   0  -1   31.15    2.33 
   7   0  -1   31.63    4.54 
   7   0  -1   32.75    5.99 
   7   0  -1   32.29    4.65 
   7   0  -1   27.13    2.56 
  -7   0   1   33.89    6.37 
  -7   0   1   30.89    3.92 
  -7   0   1   32.99    3.95 
  -7   0   1   28.47    4.49 
  -7   0   1   32.21    4.08 
  -7   0   1   29.36    4.57 
  -7   0   1   32.06    4.59 
  -7   0   1   27.92    5.11 
   6   0  -1  128.56    8.83 
   6   0  -1  128.83    8.63 
   6   0  -1  128.73    5.36 
   6   0  -1  114.83    7.40 
   6   0  -1  126.11    7.43 
   6   0  -1  120.10    5.79 
   6   0  -1  125.08    6.68 
   6   0  -1  120.33    8.21 
   6   0  -1  139.27    7.73 
   6   0  -1  116.45    7.75 
  -6   0   1  123.68    8.86 
  -6   0   1  124.21    7.65 
  -6   0   1  125.78    8.51 
  -6   0   1  122.13    8.68 
  -6   0   1  126.12    7.50 
  -6   0   1  118.80    7.30 
   5   0  -1   84.36    6.41 
   5   0  -1   88.84    6.63 
   5   0  -1   90.68    5.67 
   5   0  -1   93.01    6.08 
   5   0  -1   89.17    5.08 
   5   0  -1   87.87    5.57 
   5   0  -1   99.25    6.11 
   5   0  -1   90.65    6.41 
   5   0  -1   92.84    4.50 
   5   0  -1   90.63    5.83 
   5   0  -1   93.01    4.05 
  -5   0   1   95.49    6.72 
  -5   0   1   83.98    5.78 
  -5   0   1   87.20    5.73 
  -5   0   1   87.30    6.45 
  -5   0   1   91.46    6.85 
  -5   0   1   85.92    5.99 
  -5   0   1   91.43    5.68 
  -5   0   1   85.32    5.54 
   4   0  -1  106.02    4.74 
   4   0  -1  104.44    5.30 
   4   0  -1  110.11    6.11 
   4   0  -1  108.84    5.80 
   4   0  -1  104.88    6.68 
   4   0  -1  103.67    6.58 
   4   0  -1  102.78    6.41 
   4   0  -1  109.88    5.97 
   4   0  -1  109.39    5.84 
   4   0  -1  114.47    4.42 
  -4   0   1  105.87    6.58 
  -4   0   1  108.43    5.94 
  -4   0   1  109.73    6.08 
  -4   0   1  110.60    5.87 
  -4   0   1  104.89    6.78 
  -4   0   1  104.27    6.14 
  -4   0   1  111.65    6.72 
   3   0  -1   93.46    4.02 
   3   0  -1   93.18    4.83 
   3   0  -1   90.42    4.70 
   3   0  -1   94.98    4.92 
   3   0  -1   91.16    5.48 
   3   0  -1   95.21    5.04 
   3   0  -1   95.16    5.43 
   3   0  -1   91.32    5.45 
   3   0  -1   94.53    5.09 
   3   0  -1   93.75    4.50 
  -3   0   1   96.34    5.05 
  -3   0   1   91.00    4.78 
  -3   0   1   95.54    5.49 
  -3   0   1   91.22    4.72 
  -3   0   1   94.96    4.92 
  -3   0   1   93.27    5.42 
  -3   0   1   87.88    5.49 
   2   0  -1    9.81    1.40 
   2   0  -1    9.75    0.93 
   2   0  -1    9.83    0.78 
   2   0  -1   11.72    1.33 
   2   0  -1    9.19    1.60 
   2   0  -1   11.65    1.29 
   2   0  -1   10.04    1.40 
   2   0  -1   10.83    1.23 
   2   0  -1   10.36    1.27 
   2   0  -1    8.47    1.08 
   2   0  -1    9.35    1.08 
  -2   0   1   10.37    1.24 
  -2   0   1   10.96    1.44 
  -2   0   1   10.06    1.25 
  -2   0   1   11.61    1.21 
  -2   0   1   10.61    1.22 
  -2   0   1    9.42    1.42 
  -2   0   1   10.14    1.29 
  -2   0   1   10.29    0.78 
   1   0  -1   69.39    2.81 
   1   0  -1   66.45    2.98 
   1   0  -1   70.35    3.13 
   1   0  -1   71.85    2.57 
   1   0  -1   65.61    3.24 
   1   0  -1   67.67    2.99 
   1   0  -1   68.22    3.10 
   1   0  -1   67.97    3.36 
  -1   0   1   67.53    2.98 
  -1   0   1   67.14    3.27 
  -1   0   1   67.91    3.11 
  -1   0   1   72.53    2.56 
  -1   0   1   65.66    3.32 
  -1   0   1   68.49    3.08 
  -1   0   1   68.65    3.34 
   0   0  -1    0.03    0.16 
   0   0  -1    0.58    1.77 
   0   0  -1    0.03    0.05 
   0   0   1   -0.29    1.64 
   0   0   1   -0.01    0.01 
   0   0   1    0.02    0.16 
   1   0   1   -0.01    0.02 
   1   0   1    0.01    0.05 
  -2   0  -1  531.73   49.16 
  -2   0  -1  545.88   21.46 
   2   0   1  545.61   21.47 
   2   0   1  581.56   51.22 
  -3   0  -1  158.74    5.71 
  -3   0  -1  150.40    6.62 
  -3   0  -1  144.81    6.35 
  -3   0  -1  149.14    7.10 
  -3   0  -1  149.59    6.58 
  -3   0  -1  137.02    5.86 
  -3   0  -1  143.49    6.30 
  -3   0  -1  140.13    6.93 
   3   0   1  147.32    6.35 
   3   0   1  145.15    6.25 
   3   0   1  153.38    6.64 
   3   0   1  152.72    6.54 
   3   0   1  144.61    6.96 
   3   0   1  144.78    6.45 
  -4   0  -1  164.92    8.51 
  -4   0  -1  174.56    8.12 
  -4   0  -1  164.30    8.47 
  -4   0  -1  175.50    6.84 
  -4   0  -1  172.94    7.73 
  -4   0  -1  168.95    7.22 
  -4   0  -1  171.23    7.80 
  -4   0  -1  164.15    7.93 
  -4   0  -1  286.23   11.27 
   4   0   1  160.42    8.35 
   4   0   1  175.11    7.94 
   4   0   1  170.76    8.63 
   4   0   1  162.63    7.64 
   4   0   1  169.14    7.61 
   4   0   1  172.63    7.89 
   4   0   1  168.74    7.99 
  -5   0  -1  154.18    6.61 
  -5   0  -1  156.29    8.15 
  -5   0  -1  154.88    7.15 
  -5   0  -1  155.83    7.95 
  -5   0  -1  151.93    7.65 
  -5   0  -1  152.49    7.79 
  -5   0  -1  147.19    8.74 
  -5   0  -1  159.24    8.11 
  -5   0  -1  146.73    8.54 
   5   0   1  161.45    7.68 
   5   0   1  158.07    8.79 
   5   0   1  155.10    7.77 
   5   0   1  143.51    8.39 
   5   0   1  155.30    7.89 
   5   0   1  157.79    6.97 
   5   0   1  160.03    8.15 
   5   0   1  149.75    6.39 
   5   0   1  158.92    7.90 
  -6   0  -1   55.32    4.84 
  -6   0  -1   55.18    4.61 
  -6   0  -1   54.16    5.24 
  -6   0  -1   57.73    3.62 
  -6   0  -1   57.40    4.11 
  -6   0  -1   58.52    5.47 
  -6   0  -1   56.81    4.71 
  -6   0  -1   55.41    4.50 
  -6   0  -1   50.67    4.55 
   6   0   1   53.39    5.11 
   6   0   1   56.13    3.86 
   6   0   1   52.32    4.67 
   6   0   1   50.62    4.46 
   6   0   1   54.35    5.28 
   6   0   1   53.40    4.53 
   6   0   1   56.11    3.41 
   6   0   1   50.66    4.37 
   6   0   1   47.39    4.11 
  -7   0  -1   96.06    8.09 
  -7   0  -1  101.98    6.85 
  -7   0  -1   97.32    7.29 
  -7   0  -1   94.64    6.89 
  -7   0  -1  109.79    7.29 
  -7   0  -1  102.52    8.03 
  -7   0  -1  103.50    6.26 
  -7   0  -1   99.37    7.85 
  -7   0  -1  101.72    5.53 
   7   0   1  104.56    7.88 
   7   0   1   95.18    7.80 
   7   0   1  103.81    7.09 
   7   0   1  104.35    7.08 
   7   0   1  100.35    6.94 
   7   0   1  100.44    5.82 
   7   0   1   97.94    7.21 
   7   0   1  102.42    5.29 
   7   0   1  102.19    6.70 
  -8   0  -1   13.86    4.09 
  -8   0  -1    7.83    2.34 
  -8   0  -1   11.52    3.44 
  -8   0  -1   13.26    3.36 
  -8   0  -1   13.14    3.30 
  -8   0  -1    8.39    3.15 
  -8   0  -1    9.56    2.66 
  -8   0  -1   11.96    2.46 
  -8   0  -1   11.16    2.79 
  -8   0  -1    6.13    2.64 
   8   0   1    9.89    1.77 
   8   0   1   10.93    3.72 
   8   0   1    8.84    2.21 
   8   0   1    9.47    3.20 
   8   0   1   13.62    3.52 
   8   0   1    8.49    2.86 
   8   0   1   11.69    3.57 
   8   0   1    8.88    2.69 
   8   0   1   11.18    2.16 
   8   0   1   12.24    3.28 
  -9   0  -1   84.80    8.34 
  -9   0  -1   82.49    7.38 
  -9   0  -1   95.16    7.77 
  -9   0  -1   83.20    7.44 
  -9   0  -1   88.63    7.98 
  -9   0  -1   87.11    8.89 
  -9   0  -1   87.40    7.20 
   9   0   1   77.57    7.04 
   9   0   1   98.52    8.67 
   9   0   1   96.02    8.97 
   9   0   1   88.48    4.73 
   9   0   1   76.08    7.05 
   9   0   1   88.41    5.30 
   9   0   1   88.17   11.33 
   9   0   1   84.74    7.34 
   9   0   1   84.93    6.94 
   9   0   1   93.83    6.18 
 -10   0  -1    1.60    2.38 
 -10   0  -1   -0.02    2.42 
 -10   0  -1    0.36    1.75 
 -10   0  -1    1.12    1.77 
 -10   0  -1    0.04    1.58 
 -10   0  -1    1.61    2.10 
 -10   0  -1    1.07    1.92 
 -10   0  -1   -0.04    1.34 
  10   0   1    1.03    1.00 
  10   0   1    1.39    2.16 
  10   0   1    0.54    2.09 
  10   0   1    0.10    1.73 
  10   0   1    0.15    1.60 
  10   0   1    1.27    1.19 
  10   0   1    0.55    1.74 
  10   0   1    0.08    1.18 
 -11   0  -1   63.46    5.79 
 -11   0  -1   54.94    7.29 
 -11   0  -1   59.86    6.85 
 -11   0  -1   60.33    7.25 
 -11   0  -1   58.01    7.98 
 -11   0  -1   61.63   11.16 
 -11   0  -1   55.25    6.99 
 -11   0  -1   55.67    7.02 
 -11   0  -1   55.16    6.78 
  11   0   1   55.50    6.29 
  11   0   1   87.35   17.18 
  11   0   1   48.36    8.63 
  11   0   1   58.23    7.08 
  11   0   1   54.12    5.19 
  11   0   1   53.70    7.51 
  11   0   1   51.28    6.44 
  11   0   1   57.27    4.56 
 -12   0  -1    1.84    2.32 
 -12   0  -1    2.21    2.98 
 -12   0  -1    0.49    2.56 
 -12   0  -1   -0.19    1.60 
 -12   0  -1    3.03    3.31 
 -12   0  -1    3.07    2.78 
  12   0   1    2.93    3.26 
  12   0   1   -0.92    1.79 
  12   0   1    0.86    2.16 
  12   0   1    2.00    1.57 
  12   0   1    1.81    1.75 
 -13   0  -1   17.98    6.28 
 -13   0  -1   18.58    5.30 
 -13   0  -1   16.67    5.50 
 -13   0  -1   20.85    5.99 
 -13   0  -1   21.58    4.95 
 -13   0  -1   24.74    5.99 
 -13   0  -1   19.43    5.98 
  13   0   1   21.86    4.36 
  13   0   1   22.70    6.71 
  13   0   1   20.97    5.75 
  13   0   1   26.05    5.85 
 -14   0  -1    2.44    3.54 
 -14   0  -1    3.43    3.35 
 -14   0  -1    4.22    3.42 
 -14   0  -1    2.73    2.59 
 -14   0  -1    4.31    3.67 
 -14   0  -1    3.34    3.67 
  14   0   1    2.66    2.92 
  14   0   1    2.16    2.16 
  14   0   1    5.34    4.09 
  14   0   1    6.36    5.47 
  13  -1  -1   29.22    7.23 
  13  -1  -1   33.63    5.89 
  13  -1  -1   27.04    6.37 
  13  -1  -1   24.80    6.58 
 -13   1   1   23.54    6.32 
 -13   1   1   24.10    6.49 
 -13   1   1   23.29    5.49 
 -13   1   1   28.31    6.90 
 -13   1   1   20.02    5.02 
 -13   1   1   26.28    7.05 
  12  -1  -1    0.00    2.19 
  12  -1  -1    0.66    1.78 
  12  -1  -1   -1.01    1.88 
  12  -1  -1    0.24    2.58 
 -12   1   1    0.74    2.38 
 -12   1   1    2.43    3.06 
 -12   1   1    1.10    2.51 
 -12   1   1    1.83    2.55 
 -12   1   1    2.58    3.62 
 -12   1   1    1.99    2.42 
  11  -1  -1   59.34    7.35 
  11  -1  -1   59.04    8.31 
  11  -1  -1   63.36    4.33 
  11  -1  -1   57.71    6.85 
  11  -1  -1   74.66    4.67 
  11  -1  -1   66.53    6.22 
  11  -1  -1   75.87   12.61 
 -11   1   1   57.66    8.34 
 -11   1   1   62.13    7.50 
 -11   1   1   61.32    7.63 
 -11   1   1   65.00    7.91 
 -11   1   1   74.67    7.38 
 -11   1   1   65.50    6.62 
 -11   1   1   65.81    7.64 
  10  -1  -1   -0.72    1.27 
  10  -1  -1   -0.38    1.88 
  10  -1  -1    0.06    1.53 
  10  -1  -1   -0.32    1.79 
  10  -1  -1    0.29    1.81 
  10  -1  -1   -0.24    1.62 
  10  -1  -1    0.66    1.65 
  10  -1  -1    0.14    1.04 
  10  -1  -1    0.04    1.70 
  10  -1  -1   -0.73    0.86 
 -10   1   1   -1.52    1.29 
 -10   1   1   -0.09    2.49 
 -10   1   1   -0.81    1.68 
 -10   1   1   -0.54    1.84 
 -10   1   1   -0.44    1.37 
 -10   1   1    1.98    2.05 
 -10   1   1   -0.93    1.79 
 -10   1   1   -0.59    1.93 
 -10   1   1    0.76    2.18 
   9  -1  -1   76.09    8.62 
   9  -1  -1   78.14    6.98 
   9  -1  -1   79.98    8.36 
   9  -1  -1   80.25    4.62 
   9  -1  -1   77.11    7.13 
   9  -1  -1   74.09    7.24 
   9  -1  -1   78.08    4.96 
   9  -1  -1   84.77    7.56 
   9  -1  -1   78.96    9.50 
   9  -1  -1   92.00    6.63 
  -9   1   1   82.90    7.69 
  -9   1   1   74.92    7.70 
  -9   1   1   76.63    7.08 
  -9   1   1   76.14    6.26 
  -9   1   1   77.75    8.87 
  -9   1   1   73.26    7.31 
  -9   1   1   83.90    7.48 
   8  -1  -1    0.49    1.38 
   8  -1  -1    0.91    1.60 
   8  -1  -1   -0.04    0.88 
   8  -1  -1    0.40    1.08 
   8  -1  -1    0.71    1.46 
   8  -1  -1   -0.41    1.35 
   8  -1  -1    1.16    1.89 
   8  -1  -1    1.42    1.54 
   8  -1  -1    0.00    1.46 
   8  -1  -1    0.67    0.82 
   8  -1  -1    0.07    1.18 
  -8   1   1   -0.04    1.29 
  -8   1   1   -0.05    1.69 
  -8   1   1   -0.03    1.16 
  -8   1   1    0.34    1.66 
  -8   1   1    1.15    1.64 
  -8   1   1   -0.10    1.38 
  -8   1   1    0.60    1.17 
   7  -1  -1  161.63    6.89 
   7  -1  -1  160.59   10.13 
   7  -1  -1  164.11    9.47 
   7  -1  -1  155.08    7.13 
   7  -1  -1  171.55   11.06 
   7  -1  -1  152.47   10.35 
   7  -1  -1  156.39    9.67 
   7  -1  -1  163.96   11.09 
   7  -1  -1  168.84    8.82 
   7  -1  -1  171.57    9.57 
   7  -1  -1  167.00    9.79 
  -7   1   1  162.44    9.75 
  -7   1   1  169.54   10.39 
  -7   1   1  169.49   10.09 
  -7   1   1  161.00   10.92 
  -7   1   1  164.57    9.48 
  -7   1   1  161.82    9.55 
  -7   1   1  160.59   10.73 
  -7   1   1  167.14   11.38 
   6  -1  -1    6.80    2.26 
   6  -1  -1    9.39    1.61 
   6  -1  -1   11.11    3.49 
   6  -1  -1    9.94    3.27 
   6  -1  -1    7.51    1.55 
   6  -1  -1   10.52    3.39 
   6  -1  -1    9.75    2.48 
   6  -1  -1    6.45    2.10 
   6  -1  -1    7.66    2.19 
   6  -1  -1    5.43    2.04 
  -6   1   1    8.00    2.51 
  -6   1   1    8.01    2.27 
  -6   1   1    6.93    2.61 
  -6   1   1    6.60    2.14 
  -6   1   1    8.41    2.83 
  -6   1   1    6.90    2.03 
  -6   1   1    6.24    2.27 
   5  -1  -1  203.75    9.42 
   5  -1  -1  212.37    8.29 
   5  -1  -1  214.86   10.30 
   5  -1  -1  219.60   11.46 
   5  -1  -1  217.73   10.61 
   5  -1  -1  209.96   10.06 
   5  -1  -1  215.44    7.85 
   5  -1  -1  196.04    9.68 
   5  -1  -1  201.19    9.74 
  -5   1   1  220.99   10.14 
  -5   1   1  212.74    9.88 
  -5   1   1  207.28   10.26 
  -5   1   1  217.18   11.28 
  -5   1   1  212.09   11.41 
  -5   1   1  223.50   10.29 
  -5   1   1  211.61    9.98 
  -5   1   1  199.66   10.92 
  -5   1   1  220.87   10.66 
   4  -1  -1   56.13    3.96 
   4  -1  -1   46.50    3.44 
   4  -1  -1   50.17    4.36 
   4  -1  -1   46.93    3.62 
   4  -1  -1   50.89    3.68 
   4  -1  -1   54.48    4.10 
   4  -1  -1   48.01    2.44 
   4  -1  -1   47.44    2.76 
   4  -1  -1   45.55    4.11 
   4  -1  -1   47.76    4.28 
   4  -1  -1   50.62    3.92 
  -4   1   1   46.99    3.70 
  -4   1   1   51.54    3.77 
  -4   1   1   48.56    4.27 
  -4   1   1   50.38    3.97 
  -4   1   1   49.35    3.87 
  -4   1   1   48.47    4.39 
  -4   1   1   43.09    3.52 
  -4   1   1   46.80    4.23 
  -4   1   1   51.53    3.74 
   3  -1  -1  241.93   10.12 
   3  -1  -1  243.04    9.85 
  -3   1   1  238.95   10.77 
  -3   1   1  263.25   10.36 
   2  -1  -1   10.67    1.48 
   2  -1  -1   11.70    1.39 
   2  -1  -1   10.09    1.27 
   2  -1  -1   11.14    0.74 
   2  -1  -1   13.49    2.01 
   2  -1  -1   11.05    1.52 
   2  -1  -1   10.19    1.25 
   2  -1  -1   12.03    1.27 
   2  -1  -1   11.26    1.36 
   2  -1  -1   11.55    1.55 
   2  -1  -1   11.71    1.03 
  -2   1   1   10.37    1.26 
  -2   1   1   10.93    1.35 
  -2   1   1    9.53    1.27 
  -2   1   1   10.07    1.49 
  -2   1   1    9.86    1.20 
  -2   1   1   10.05    1.91 
  -2   1   1   10.89    1.36 
  -2   1   1   10.30    1.25 
  -2   1   1   10.88    1.51 
   1  -1  -1  319.05   13.38 
   1  -1  -1  328.34   34.14 
  -1   1   1  325.39   33.45 
  -1   1   1  330.99   13.58 
   0  -1  -1    0.31    0.21 
  -1  -1  -1  533.24   29.72 
   1   1   1  504.27   29.34 
  -2  -1  -1   89.13    3.91 
  -2  -1  -1   95.11    3.91 
  -2  -1  -1   93.30    4.38 
  -2  -1  -1   94.15    4.30 
   2   1   1   92.79    3.86 
   2   1   1   93.25    4.12 
   2   1   1   93.96    3.97 
   2   1   1   84.33    3.76 
  -3  -1  -1  343.05   16.52 
  -3  -1  -1  350.09   45.65 
   3   1   1  335.45   16.19 
   3   1   1  351.78   46.97 
  -4  -1  -1   82.36    4.64 
  -4  -1  -1   80.98    5.32 
  -4  -1  -1   83.82    4.79 
  -4  -1  -1   81.01    3.86 
  -4  -1  -1   83.34    5.37 
  -4  -1  -1   79.63    4.52 
  -4  -1  -1   87.01    4.30 
  -4  -1  -1   81.60    5.16 
  -4  -1  -1   79.26    4.79 
   4   1   1   81.01    4.59 
   4   1   1   80.56    4.07 
   4   1   1   81.03    4.80 
   4   1   1   82.76    5.21 
   4   1   1   81.76    5.21 
   4   1   1   81.00    4.50 
   4   1   1   83.22    3.77 
   4   1   1   80.39    4.76 
   4   1   1   81.75    4.71 
  -5  -1  -1  148.49    7.55 
  -5  -1  -1  154.78    8.71 
  -5  -1  -1  155.69    7.81 
  -5  -1  -1  157.69    8.67 
  -5  -1  -1  142.33    8.16 
  -5  -1  -1  153.34    7.93 
  -5  -1  -1  153.88    6.85 
  -5  -1  -1  156.16    6.61 
  -5  -1  -1  147.05    7.35 
   5   1   1  147.12    7.77 
   5   1   1  141.50    6.25 
   5   1   1  151.29    7.33 
   5   1   1  140.64    8.28 
   5   1   1  148.17    7.68 
   5   1   1  154.23    8.40 
   5   1   1  147.50    6.54 
   5   1   1  150.73    7.52 
   5   1   1  152.55    7.64 
  -6  -1  -1   43.34    4.06 
  -6  -1  -1   45.38    4.83 
  -6  -1  -1   47.73    3.39 
  -6  -1  -1   42.78    4.51 
  -6  -1  -1   41.83    4.06 
  -6  -1  -1   43.45    4.02 
  -6  -1  -1   41.02    4.59 
  -6  -1  -1   45.86    4.63 
  -6  -1  -1   44.52    4.24 
  -6  -1  -1   45.73    3.46 
   6   1   1   44.04    3.08 
   6   1   1   48.57    4.00 
   6   1   1   40.54    3.89 
   6   1   1   41.06    4.51 
   6   1   1   42.96    4.16 
   6   1   1   43.96    3.20 
   6   1   1   44.37    4.59 
   6   1   1   42.84    3.99 
   6   1   1   43.24    4.07 
  -7  -1  -1   46.45    4.62 
  -7  -1  -1   50.48    4.84 
  -7  -1  -1   48.85    3.85 
  -7  -1  -1   49.45    5.28 
  -7  -1  -1   53.34    5.78 
  -7  -1  -1   43.96    4.48 
  -7  -1  -1   51.34    5.04 
  -7  -1  -1   49.26    3.87 
  -7  -1  -1   57.52    5.79 
  -7  -1  -1   47.64    4.45 
   7   1   1   49.22    3.57 
   7   1   1   50.74    2.70 
   7   1   1   43.02    5.13 
   7   1   1   48.17    5.24 
   7   1   1   43.24    4.63 
   7   1   1   52.33    4.88 
   7   1   1   49.28    4.46 
   7   1   1   50.63    4.71 
   7   1   1   46.50    4.59 
   7   1   1   49.36    3.64 
  -8  -1  -1   65.83    5.89 
  -8  -1  -1   54.17    5.19 
  -8  -1  -1   59.08    6.53 
  -8  -1  -1   54.25    4.41 
  -8  -1  -1   55.85   11.05 
  -8  -1  -1   61.88    5.79 
  -8  -1  -1   65.22    5.89 
  -8  -1  -1   64.30    6.54 
  -8  -1  -1   65.82    7.40 
   8   1   1   50.88    5.45 
   8   1   1   54.91    5.46 
   8   1   1   57.42    5.22 
   8   1   1   63.44    5.70 
   8   1   1   58.38    4.19 
   8   1   1   54.24    5.32 
   8   1   1   64.13    6.75 
   8   1   1   54.92    6.06 
   8   1   1   56.93    4.19 
  -9  -1  -1   60.54    7.37 
  -9  -1  -1   54.36    9.12 
  -9  -1  -1   53.78    6.14 
  -9  -1  -1   52.87    6.51 
  -9  -1  -1   55.28    5.91 
  -9  -1  -1   52.27    5.56 
  -9  -1  -1   50.61    5.67 
  -9  -1  -1   55.83    5.97 
   9   1   1   54.99    6.10 
   9   1   1   53.30    4.33 
   9   1   1   57.17    5.61 
   9   1   1   55.10    4.28 
   9   1   1   53.56    5.84 
   9   1   1   62.04    6.87 
   9   1   1   57.40    5.90 
   9   1   1   59.08    5.93 
   9   1   1   57.15    6.95 
 -10  -1  -1   81.90    9.33 
 -10  -1  -1   75.77    7.67 
 -10  -1  -1   73.56    7.78 
 -10  -1  -1   83.27    7.82 
 -10  -1  -1   81.56    7.33 
 -10  -1  -1   79.55    8.47 
  10   1   1   84.27    5.64 
  10   1   1   82.94    5.75 
  10   1   1   87.76    7.68 
  10   1   1   78.18    8.27 
  10   1   1   81.07    7.58 
  10   1   1   79.75    7.04 
  10   1   1   85.66    9.13 
 -11  -1  -1   12.37    4.08 
 -11  -1  -1   19.35    5.26 
 -11  -1  -1   23.31    6.12 
 -11  -1  -1   15.57    4.21 
 -11  -1  -1   10.49    3.60 
 -11  -1  -1   18.85    5.66 
 -11  -1  -1   14.83    4.47 
  11   1   1   23.11    4.91 
  11   1   1   17.58    3.29 
  11   1   1   18.06    5.16 
  11   1   1   20.83    3.74 
  11   1   1   15.07    4.28 
  11   1   1   23.29    5.51 
  11   1   1   19.71    5.63 
 -12  -1  -1   24.69    5.98 
 -12  -1  -1   27.36    6.03 
 -12  -1  -1   33.12    9.15 
 -12  -1  -1   32.08    6.70 
 -12  -1  -1   35.00    7.25 
 -12  -1  -1   36.60    8.69 
 -12  -1  -1   37.19    6.70 
 -12  -1  -1   22.53    5.47 
  12   1   1   31.71   10.97 
  12   1   1   23.68    5.15 
  12   1   1   23.47    5.08 
  12   1   1   25.65    4.09 
  12   1   1   29.69    4.56 
 -13  -1  -1   14.41    5.24 
 -13  -1  -1   12.07    3.77 
 -13  -1  -1   10.03    4.73 
 -13  -1  -1   10.44    4.15 
 -13  -1  -1   10.41    4.49 
 -13  -1  -1    9.14    4.06 
  13   1   1   11.10    3.04 
  13   1   1   11.33    3.17 
  13   1   1    8.91    4.35 
  13   1   1    8.26    3.62 
  13   1   1   11.42    5.03 
 -14  -1  -1   12.70    5.05 
 -14  -1  -1    7.80    3.95 
 -14  -1  -1   16.54    4.38 
 -14  -1  -1   11.95    5.09 
 -14  -1  -1   12.26    4.83 
  14   1   1   14.97    5.57 
  14   1   1   11.88    5.62 
  14   1   1   12.20    3.21 
  14   1   1   13.03    4.60 
  14   1   1   10.91    4.34 
  14   1   1   15.32    3.44 
  13  -2  -1    6.98    4.34 
  13  -2  -1    6.35    3.18 
  13  -2  -1    5.58    3.37 
  13  -2  -1    4.91    3.26 
 -13   2   1    7.11    3.67 
 -13   2   1    6.77    3.84 
 -13   2   1    4.93    4.41 
 -13   2   1    5.98    3.70 
 -13   2   1    9.83    3.97 
 -13   2   1    5.80    3.59 
  12  -2  -1   32.86    8.24 
  12  -2  -1   24.52    5.04 
  12  -2  -1   27.14    6.72 
 -12   2   1   30.84    6.37 
 -12   2   1   26.66    7.83 
 -12   2   1   24.75    5.96 
 -12   2   1   24.47    5.92 
 -12   2   1   25.35    6.06 
 -12   2   1   21.25    5.11 
  11  -2  -1    4.10    3.18 
  11  -2  -1    7.15    3.23 
  11  -2  -1    5.03    3.01 
  11  -2  -1    6.72    2.87 
  11  -2  -1    8.76    5.08 
 -11   2   1    5.21    3.06 
 -11   2   1    5.76    3.54 
 -11   2   1    4.46    3.08 
 -11   2   1    4.17    3.06 
 -11   2   1    6.82    4.53 
 -11   2   1    3.17    2.35 
  10  -2  -1   32.32    7.66 
  10  -2  -1   32.50    5.65 
  10  -2  -1   22.38    4.82 
  10  -2  -1   34.22    4.62 
  10  -2  -1   41.01   10.30 
  10  -2  -1   32.47    6.06 
  10  -2  -1   28.01    5.71 
  10  -2  -1   31.75    6.41 
 -10   2   1   42.88    7.37 
 -10   2   1   34.54    6.53 
 -10   2   1   28.68    7.02 
 -10   2   1   30.39    5.72 
 -10   2   1   32.10    7.31 
 -10   2   1   32.14    7.49 
 -10   2   1   29.33    5.69 
 -10   2   1   34.79    5.74 
 -10   2   1   30.55    4.94 
   9  -2  -1   -0.40    1.86 
   9  -2  -1   -0.91    1.61 
   9  -2  -1    1.34    1.09 
   9  -2  -1   -0.75    1.17 
   9  -2  -1    1.65    1.77 
   9  -2  -1    0.61    1.32 
   9  -2  -1    0.17    1.66 
   9  -2  -1   -0.29    1.38 
   9  -2  -1   -0.79    1.36 
  -9   2   1    1.04    1.89 
  -9   2   1   -0.26    1.50 
  -9   2   1    0.34    1.79 
  -9   2   1   -0.57    1.28 
  -9   2   1   -0.31    1.61 
  -9   2   1    0.87    1.53 
  -9   2   1    0.52    2.27 
  -9   2   1    0.48    1.68 
  -9   2   1   -1.82    1.21 
   8  -2  -1   55.96    6.85 
   8  -2  -1   47.98    5.98 
   8  -2  -1   49.75    3.88 
   8  -2  -1   53.10    5.45 
   8  -2  -1   54.45    5.47 
   8  -2  -1   53.26    5.06 
   8  -2  -1   53.81    6.51 
   8  -2  -1   54.05    6.05 
   8  -2  -1   53.83    5.74 
  -8   2   1   56.43    4.97 
  -8   2   1   52.17    5.74 
  -8   2   1   46.52    5.57 
  -8   2   1   50.13    5.93 
  -8   2   1   51.88    5.50 
  -8   2   1   50.30    6.40 
  -8   2   1   48.20    6.62 
  -8   2   1   52.24    6.63 
  -8   2   1   52.22    5.65 
   7  -2  -1   13.99    2.88 
   7  -2  -1   16.46    4.10 
   7  -2  -1   17.95    4.28 
   7  -2  -1   11.47    3.11 
   7  -2  -1   14.05    3.41 
   7  -2  -1   12.79    1.42 
   7  -2  -1   21.09    5.00 
   7  -2  -1    9.38    2.71 
   7  -2  -1   15.98    3.63 
   7  -2  -1   14.44    3.92 
  -7   2   1   14.31    3.86 
  -7   2   1   15.28    4.62 
  -7   2   1   14.79    4.42 
  -7   2   1   11.79    3.22 
  -7   2   1   13.26    3.20 
  -7   2   1   14.55    3.11 
  -7   2   1   12.61    3.02 
   6  -2  -1  202.42   10.29 
   6  -2  -1  200.10    8.63 
   6  -2  -1  196.39   11.71 
   6  -2  -1  202.20   11.19 
   6  -2  -1  198.44   10.62 
   6  -2  -1  193.31   10.12 
   6  -2  -1  201.88   11.38 
   6  -2  -1  189.95   10.34 
   6  -2  -1  193.88    9.89 
   6  -2  -1  197.27   11.57 
  -6   2   1  205.84   10.57 
  -6   2   1  216.11   11.08 
  -6   2   1  197.96   10.37 
  -6   2   1  209.87   13.43 
  -6   2   1  208.34   10.59 
  -6   2   1  212.79   11.16 
  -6   2   1  196.62   11.65 
  -6   2   1  201.61   10.57 
  -6   2   1  210.47    9.70 
   5  -2  -1    0.00    1.04 
   5  -2  -1   -0.20    0.72 
   5  -2  -1    0.24    0.79 
   5  -2  -1   -0.01    1.01 
   5  -2  -1    0.28    0.76 
   5  -2  -1    0.68    0.98 
   5  -2  -1    0.06    0.82 
   5  -2  -1    0.42    1.06 
   5  -2  -1    0.41    0.61 
   5  -2  -1    0.02    0.80 
  -5   2   1   -0.52    0.72 
  -5   2   1   -0.57    0.75 
  -5   2   1   -0.07    0.84 
  -5   2   1    0.89    1.07 
  -5   2   1    0.58    0.85 
  -5   2   1    0.21    0.89 
  -5   2   1    0.95    1.18 
  -5   2   1    0.59    1.02 
  -5   2   1    0.41    0.93 
   4  -2  -1  181.22    9.68 
   4  -2  -1  195.33    7.77 
   4  -2  -1  191.42    8.76 
   4  -2  -1  199.04    9.31 
   4  -2  -1  189.19    9.56 
   4  -2  -1  183.16    8.97 
   4  -2  -1  183.71    8.75 
   4  -2  -1  184.76    8.60 
   4  -2  -1  182.03    8.66 
   4  -2  -1  178.88    9.66 
  -4   2   1  200.43    9.27 
  -4   2   1  179.70    9.71 
  -4   2   1  194.53    8.33 
  -4   2   1  202.26    9.13 
  -4   2   1  197.02    8.93 
  -4   2   1  189.88    8.80 
  -4   2   1  192.39    9.23 
  -4   2   1  184.70    9.88 
  -4   2   1  177.38    8.66 
  -4   2   1  195.86    9.82 
   3  -2  -1   13.86    2.27 
   3  -2  -1   12.91    1.44 
   3  -2  -1   14.05    2.25 
   3  -2  -1   12.32    2.25 
   3  -2  -1   16.23    1.91 
   3  -2  -1   12.69    2.15 
   3  -2  -1   13.49    1.82 
   3  -2  -1   13.79    1.75 
   3  -2  -1   14.90    1.80 
  -3   2   1   14.75    1.85 
  -3   2   1   13.16    1.87 
  -3   2   1   14.33    1.89 
  -3   2   1   14.51    2.10 
  -3   2   1   12.80    2.49 
  -3   2   1   14.69    1.92 
  -3   2   1   12.51    1.96 
  -3   2   1   14.53    2.39 
  -3   2   1   15.43    2.22 
  -3   2   1   14.57    1.68 
   2  -2  -1  291.93   42.63 
   2  -2  -1  275.87   14.39 
  -2   2   1  265.90   41.10 
  -2   2   1  277.57   14.43 
   1  -2  -1   52.32    2.98 
   1  -2  -1   53.55    2.94 
   1  -2  -1   49.32    2.91 
   1  -2  -1   54.83    2.78 
   1  -2  -1   50.08    2.59 
   1  -2  -1   48.39    2.70 
   1  -2  -1   54.49    2.69 
   1  -2  -1   53.17    2.66 
   1  -2  -1   55.61    2.82 
   1  -2  -1   50.73    2.70 
   1  -2  -1   51.39    2.97 
  -1   2   1   50.03    2.93 
  -1   2   1   53.56    2.96 
  -1   2   1   55.48    3.08 
  -1   2   1   52.18    3.01 
  -1   2   1   51.28    2.60 
  -1   2   1   52.81    2.77 
  -1   2   1   52.97    2.73 
  -1   2   1   54.36    2.00 
   0  -2  -1  694.10   23.26 
   0  -2  -1  724.62   41.44 
   0   2   1  700.80   40.72 
   0   2   1  680.94   23.23 
  -1  -2  -1   33.23    1.44 
  -1  -2  -1   32.93    1.99 
  -1  -2  -1   30.74    1.77 
  -1  -2  -1   32.41    1.89 
  -1  -2  -1   31.40    1.69 
  -1  -2  -1   33.64    1.48 
  -1  -2  -1   30.49    1.55 
  -1  -2  -1   30.65    1.37 
  -1  -2  -1   33.24    1.60 
  -1  -2  -1   29.95    1.50 
  -1  -2  -1   30.99    1.62 
  -1  -2  -1   31.21    1.83 
  -1  -2  -1   30.95    1.84 
  -1  -2  -1   29.41    1.38 
   1   2   1   33.68    1.86 
   1   2   1   32.39    1.81 
   1   2   1   31.75    1.63 
   1   2   1   30.83    1.33 
   1   2   1   33.18    1.40 
   1   2   1   31.13    1.57 
   1   2   1   34.14    1.74 
   1   2   1   30.71    1.32 
   1   2   1   31.54    1.88 
   1   2   1   30.30    1.83 
   1   2   1   30.58    1.75 
  -2  -2  -1  419.96   38.51 
  -2  -2  -1  412.34   16.39 
   2   2   1  446.83   40.95 
   2   2   1  397.58   16.15 
  -3  -2  -1   82.47    4.82 
  -3  -2  -1   91.41    5.12 
  -3  -2  -1   89.54    4.41 
  -3  -2  -1   97.05    4.26 
  -3  -2  -1   88.29    4.76 
  -3  -2  -1   88.62    4.25 
  -3  -2  -1   94.21    5.00 
  -3  -2  -1   95.32    4.58 
  -3  -2  -1   91.96    4.71 
  -3  -2  -1   99.19    4.56 
  -3  -2  -1   96.12    4.45 
   3   2   1   90.96    4.86 
   3   2   1   90.65    4.77 
   3   2   1   86.29    4.36 
   3   2   1   96.21    4.60 
   3   2   1   90.66    4.82 
   3   2   1   92.89    4.66 
   3   2   1   90.40    4.35 
  -4  -2  -1  186.56    8.95 
  -4  -2  -1  189.57    8.25 
  -4  -2  -1  180.42    8.14 
  -4  -2  -1  170.08    8.21 
  -4  -2  -1  193.76    8.07 
  -4  -2  -1  186.50    8.41 
  -4  -2  -1  187.64    8.99 
   4   2   1  186.60    8.85 
   4   2   1  178.17    7.98 
   4   2   1  186.65    8.31 
   4   2   1  182.54    7.76 
   4   2   1  181.80    8.71 
   4   2   1  290.49   11.45 
   4   2   1  188.16    8.18 
   4   2   1  184.20    7.90 
  -5  -2  -1   38.94    3.99 
  -5  -2  -1   41.54    3.25 
  -5  -2  -1   43.56    3.54 
  -5  -2  -1   40.61    3.89 
  -5  -2  -1   43.38    3.71 
  -5  -2  -1   42.74    3.73 
  -5  -2  -1   39.73    3.33 
  -5  -2  -1   41.40    4.11 
  -5  -2  -1   44.91    3.63 
   5   2   1   39.75    3.63 
   5   2   1   40.92    3.32 
   5   2   1   40.34    3.06 
   5   2   1   42.64    4.00 
   5   2   1   41.42    3.43 
   5   2   1   43.43    3.55 
   5   2   1   41.64    3.60 
   5   2   1   41.01    2.35 
   5   2   1   43.87    4.11 
  -6  -2  -1   27.43    3.29 
  -6  -2  -1   26.14    3.66 
  -6  -2  -1   29.45    3.27 
  -6  -2  -1   27.09    3.83 
  -6  -2  -1   25.38    3.48 
  -6  -2  -1   25.85    3.12 
  -6  -2  -1   30.92    3.53 
  -6  -2  -1   28.10    3.09 
  -6  -2  -1   27.53    2.86 
   6   2   1   26.70    2.13 
   6   2   1   29.42    3.44 
   6   2   1   29.24    3.78 
   6   2   1   32.70    3.37 
   6   2   1   33.78    3.87 
   6   2   1   30.19    3.14 
   6   2   1   28.39    2.72 
   6   2   1   29.98    3.25 
   6   2   1   31.04    3.45 
  -7  -2  -1   59.17    5.21 
  -7  -2  -1   56.51    4.44 
  -7  -2  -1   64.93    5.62 
  -7  -2  -1   61.83    5.04 
  -7  -2  -1   59.88    6.14 
  -7  -2  -1   64.64    5.34 
  -7  -2  -1   60.59    5.18 
  -7  -2  -1   62.72    6.10 
  -7  -2  -1   53.25    5.49 
   7   2   1   67.44    6.25 
   7   2   1   61.02    4.91 
   7   2   1   62.71    6.04 
   7   2   1   55.96    5.21 
   7   2   1   65.73    5.31 
   7   2   1   63.37    6.00 
   7   2   1   58.27    5.26 
   7   2   1   57.36    3.62 
   7   2   1   61.05    4.30 
  -8  -2  -1   97.41    7.63 
  -8  -2  -1   98.41    7.26 
  -8  -2  -1   87.82    7.04 
  -8  -2  -1   91.79    6.76 
  -8  -2  -1  101.33    7.39 
  -8  -2  -1   99.20    7.37 
  -8  -2  -1   95.72    7.94 
  -8  -2  -1  102.30    8.53 
  -8  -2  -1  103.16    8.78 
   8   2   1   96.40    8.26 
   8   2   1   91.09    5.79 
   8   2   1   94.97    5.20 
   8   2   1   92.25    6.66 
   8   2   1   93.94    7.09 
   8   2   1   93.26    7.29 
   8   2   1   91.65    7.34 
   8   2   1   91.18    7.83 
   8   2   1   95.37    7.06 
  -9  -2  -1   29.47    5.68 
  -9  -2  -1   34.86    5.61 
  -9  -2  -1   39.29    6.76 
  -9  -2  -1   35.09    7.29 
  -9  -2  -1   35.10    5.93 
  -9  -2  -1   27.94    5.73 
  -9  -2  -1   28.12    4.85 
  -9  -2  -1   32.92    5.01 
   9   2   1   33.31    6.61 
   9   2   1   30.00    3.02 
   9   2   1   32.33    5.91 
   9   2   1   30.90    5.26 
   9   2   1   28.06    3.28 
   9   2   1   34.84    6.18 
   9   2   1   38.41    6.78 
   9   2   1   35.74    5.28 
 -10  -2  -1   77.61    8.99 
 -10  -2  -1   72.79    7.69 
 -10  -2  -1   75.29    7.37 
 -10  -2  -1   74.03    7.21 
 -10  -2  -1   78.90    7.08 
 -10  -2  -1   76.28    7.38 
 -10  -2  -1   94.90   11.77 
 -10  -2  -1   69.67    7.97 
  10   2   1   76.28    5.66 
  10   2   1   80.05    8.27 
  10   2   1   78.68    7.46 
  10   2   1   66.88    6.80 
  10   2   1   73.83   12.56 
 -11  -2  -1    7.59    3.49 
 -11  -2  -1   11.99    3.79 
 -11  -2  -1   20.44    5.38 
 -11  -2  -1   17.96    5.58 
 -11  -2  -1   13.08    4.28 
 -11  -2  -1   14.19    4.07 
 -11  -2  -1   14.14    5.24 
 -11  -2  -1   17.27    4.72 
  11   2   1   16.90    4.17 
  11   2   1   19.04    3.26 
  11   2   1   18.66    4.62 
  11   2   1   13.58    3.20 
  11   2   1   13.14    4.48 
  11   2   1   13.65    4.14 
  11   2   1   17.29    4.77 
 -12  -2  -1   14.94    4.91 
 -12  -2  -1   12.84    4.77 
 -12  -2  -1   18.51    5.27 
 -12  -2  -1   20.70    6.29 
 -12  -2  -1   19.85    5.41 
 -12  -2  -1   14.25    4.30 
 -12  -2  -1   14.59    5.60 
  12   2   1   17.04    5.28 
  12   2   1   17.18    3.20 
  12   2   1   19.64    3.87 
  12   2   1   14.21    4.17 
  12   2   1   20.39    4.70 
 -13  -2  -1   10.35    4.12 
 -13  -2  -1    5.11    4.09 
 -13  -2  -1    5.81    3.45 
 -13  -2  -1    8.09    4.15 
 -13  -2  -1    6.97    3.85 
 -13  -2  -1   15.02    5.17 
  13   2   1    9.48    2.62 
  13   2   1   10.77    3.23 
  13   2   1   10.96    4.47 
  13   2   1   10.99    3.97 
  13   2   1    7.87    3.47 
  13   2   1    4.43    3.01 
 -14  -2  -1   23.73    6.26 
 -14  -2  -1   17.39    5.52 
 -14  -2  -1   23.30    6.31 
 -14  -2  -1   17.29    6.69 
 -14  -2  -1   24.70    6.10 
 -14  -2  -1   25.00    5.35 
  14   2   1   16.72    5.57 
  14   2   1   16.05    4.88 
  14   2   1   28.68    5.95 
  13  -3  -1   12.32    4.59 
  13  -3  -1    9.98    4.05 
  13  -3  -1   12.66    4.47 
  13  -3  -1   10.40    5.22 
 -13   3   1   14.36    5.30 
 -13   3   1   10.79    5.31 
 -13   3   1    7.89    3.53 
 -13   3   1   10.14    4.57 
 -13   3   1   14.76    5.71 
  12  -3  -1   10.11    3.68 
  12  -3  -1    9.31    4.62 
  12  -3  -1    9.91    3.99 
  12  -3  -1   16.95    4.98 
 -12   3   1   10.36    4.70 
 -12   3   1   10.65    4.46 
 -12   3   1   12.36    5.21 
 -12   3   1   13.32    4.28 
 -12   3   1   12.10    4.17 
 -12   3   1   15.89    5.08 
  11  -3  -1   18.59    4.91 
  11  -3  -1   22.02    6.10 
  11  -3  -1   21.06    5.62 
  11  -3  -1   21.42    5.01 
 -11   3   1   25.88    5.07 
 -11   3   1   20.58    5.59 
 -11   3   1   26.52    6.16 
 -11   3   1   23.72    5.50 
 -11   3   1   25.50    6.09 
 -11   3   1   27.49    5.58 
 -11   3   1   25.02    7.44 
  10  -3  -1    2.78    2.50 
  10  -3  -1    1.38    1.98 
  10  -3  -1    0.17    1.65 
  10  -3  -1    3.12    3.18 
  10  -3  -1    2.16    1.86 
  10  -3  -1    0.99    1.96 
  10  -3  -1    0.76    2.45 
  10  -3  -1    2.56    2.41 
 -10   3   1    4.04    3.02 
 -10   3   1    2.65    2.14 
 -10   3   1    3.04    2.67 
 -10   3   1    3.82    3.46 
 -10   3   1   -0.40    1.91 
 -10   3   1    0.85    2.35 
 -10   3   1    0.12    1.69 
   9  -3  -1   54.14    6.08 
   9  -3  -1   61.88    6.71 
   9  -3  -1   57.71    7.74 
   9  -3  -1   49.92    5.56 
   9  -3  -1   55.31    6.01 
   9  -3  -1   55.29    7.23 
   9  -3  -1   54.94    6.29 
   9  -3  -1   56.61    6.81 
  -9   3   1   55.26    7.95 
  -9   3   1   56.11    6.63 
  -9   3   1   52.91    6.66 
  -9   3   1   56.97    6.41 
  -9   3   1   55.54    5.47 
  -9   3   1   59.46    6.60 
  -9   3   1   53.64    7.46 
  -9   3   1   58.56    5.55 
  -9   3   1   53.26   13.08 
   8  -3  -1    6.05    2.74 
   8  -3  -1    7.45    2.87 
   8  -3  -1    5.56    2.47 
   8  -3  -1    7.37    3.18 
   8  -3  -1    8.09    3.20 
   8  -3  -1    6.96    2.96 
   8  -3  -1    5.76    2.92 
   8  -3  -1    6.30    2.38 
  -8   3   1    8.10    2.55 
  -8   3   1    8.07    2.69 
  -8   3   1    6.69    3.35 
  -8   3   1    4.60    2.48 
  -8   3   1    4.34    1.97 
  -8   3   1   12.20    4.24 
  -8   3   1    5.52    2.99 
  -8   3   1    7.06    2.77 
  -8   3   1    4.77    2.79 
  -8   3   1   10.01    3.72 
   7  -3  -1   97.36    7.46 
   7  -3  -1   87.21    6.84 
   7  -3  -1   99.66    7.40 
   7  -3  -1  101.66    7.06 
   7  -3  -1   98.14    8.08 
   7  -3  -1   99.87    7.15 
   7  -3  -1   93.96    8.48 
   7  -3  -1   99.28    8.36 
   7  -3  -1   91.70    7.53 
   7  -3  -1   87.45    5.55 
  -7   3   1  110.70    7.81 
  -7   3   1   94.70    8.41 
  -7   3   1   92.81    6.34 
  -7   3   1  101.16    8.82 
  -7   3   1   96.51    7.70 
  -7   3   1  106.78    7.57 
  -7   3   1   91.55    7.31 
  -7   3   1  105.18    6.47 
  -7   3   1   96.80    8.44 
  -7   3   1   88.74    7.41 
  -7   3   1   90.10    7.14 
   6  -3  -1   37.58    3.98 
   6  -3  -1   30.99    4.60 
   6  -3  -1   32.36    4.55 
   6  -3  -1   30.09    3.62 
   6  -3  -1   33.33    4.13 
   6  -3  -1   32.54    4.46 
   6  -3  -1   29.03    2.89 
   6  -3  -1   30.08    3.81 
   6  -3  -1   34.39    4.46 
  -6   3   1   35.11    4.76 
  -6   3   1   36.12    4.13 
  -6   3   1   31.13    3.17 
  -6   3   1   34.61    3.52 
  -6   3   1   33.37    3.95 
  -6   3   1   32.65    4.69 
  -6   3   1   35.36    4.68 
  -6   3   1   29.30    3.93 
  -6   3   1   31.73    6.97 
  -6   3   1   32.24    5.36 
  -6   3   1   34.21    3.99 
   5  -3  -1  142.85    7.78 
   5  -3  -1  140.59    6.82 
   5  -3  -1  142.74    8.29 
   5  -3  -1  143.95    8.93 
   5  -3  -1  136.55    8.98 
   5  -3  -1  140.00    7.90 
   5  -3  -1  138.01    7.83 
   5  -3  -1  141.36    8.09 
   5  -3  -1  147.81    8.71 
   5  -3  -1  146.99    7.90 
  -5   3   1  133.30    8.11 
  -5   3   1  145.06    8.04 
  -5   3   1  141.76    8.00 
  -5   3   1  140.57    7.92 
  -5   3   1  132.86    6.64 
  -5   3   1  138.90    9.08 
  -5   3   1  145.34    9.16 
  -5   3   1  130.02    7.10 
  -5   3   1  137.92    8.22 
  -5   3   1  141.78    8.19 
  -5   3   1  145.20    8.95 
   4  -3  -1    3.19    1.27 
   4  -3  -1    2.49    1.28 
   4  -3  -1    2.34    1.54 
   4  -3  -1    2.96    1.26 
   4  -3  -1    3.07    1.35 
   4  -3  -1    1.29    0.99 
   4  -3  -1    2.69    1.17 
   4  -3  -1    3.41    1.64 
   4  -3  -1    3.89    1.60 
   4  -3  -1    3.74    1.71 
  -4   3   1    1.12    1.04 
  -4   3   1    1.82    0.86 
  -4   3   1    2.14    1.18 
  -4   3   1    2.61    1.33 
  -4   3   1    1.18    0.94 
  -4   3   1    2.97    1.29 
  -4   3   1    3.96    1.60 
  -4   3   1    1.76    1.12 
  -4   3   1    1.51    0.99 
  -4   3   1    1.41    1.15 
  -4   3   1    2.04    1.26 
   3  -3  -1  155.18    7.48 
   3  -3  -1  147.43    7.72 
   3  -3  -1  159.25    7.39 
   3  -3  -1  147.15    7.94 
   3  -3  -1  152.90    7.55 
   3  -3  -1  158.69    6.83 
   3  -3  -1  154.88    7.22 
   3  -3  -1  155.92    7.64 
   3  -3  -1  153.81    7.32 
   3  -3  -1  157.16    7.01 
   3  -3  -1  162.22    8.24 
  -3   3   1  155.57    6.05 
  -3   3   1  164.16    8.09 
  -3   3   1  162.93    7.68 
  -3   3   1  151.14    7.39 
  -3   3   1  159.12    7.44 
  -3   3   1  155.92    7.71 
  -3   3   1  164.90    7.78 
  -3   3   1  149.83    8.09 
  -3   3   1  158.49    8.33 
  -3   3   1  152.65    7.26 
  -3   3   1  155.03    7.78 
   2  -3  -1    8.14    1.66 
   2  -3  -1    9.55    1.73 
   2  -3  -1   13.06    2.28 
   2  -3  -1   10.45    1.73 
   2  -3  -1    8.76    1.76 
   2  -3  -1   13.41    2.09 
   2  -3  -1    7.86    1.44 
   2  -3  -1   10.97    1.92 
   2  -3  -1    9.11    1.81 
   2  -3  -1   10.09    1.73 
   2  -3  -1    9.26    1.61 
  -2   3   1    9.17    1.68 
  -2   3   1    9.08    1.77 
  -2   3   1   10.60    1.79 
  -2   3   1   12.86    2.04 
  -2   3   1    9.02    1.54 
  -2   3   1    9.78    1.98 
  -2   3   1   10.53    2.12 
  -2   3   1    8.09    1.46 
  -2   3   1   10.10    1.87 
   1  -3  -1  106.59    4.69 
   1  -3  -1  113.43    4.81 
   1  -3  -1   97.85    4.47 
   1  -3  -1   98.56    4.96 
   1  -3  -1  108.77    5.22 
   1  -3  -1  110.64    4.94 
   1  -3  -1  112.86    4.04 
   1  -3  -1   98.02    5.07 
   1  -3  -1  107.42    4.77 
   1  -3  -1  105.01    4.81 
   1  -3  -1  108.40    4.85 
  -1   3   1  103.23    5.20 
  -1   3   1  107.06    4.54 
  -1   3   1  105.39    4.88 
  -1   3   1  110.92    5.25 
  -1   3   1  106.43    5.08 
  -1   3   1  108.01    4.00 
  -1   3   1  102.91    4.54 
  -1   3   1  109.39    4.76 
  -1   3   1  107.11    4.88 
  -1   3   1  107.46    4.79 
   0  -3  -1    0.04    0.36 
   0  -3  -1    0.31    0.52 
   0  -3  -1    0.64    0.40 
   0  -3  -1    0.06    0.36 
   0  -3  -1    0.49    0.40 
   0  -3  -1    0.17    0.30 
   0  -3  -1    0.37    0.40 
   0  -3  -1    0.26    0.35 
   0  -3  -1    0.27    0.31 
   0  -3  -1    0.18    0.29 
   0  -3  -1    0.17    0.31 
   0  -3  -1    0.72    0.47 
   0  -3  -1    0.25    0.38 
   0  -3  -1    0.21    0.27 
   0   3   1    0.25    0.38 
   0   3   1    0.35    0.32 
   0   3   1    0.62    0.34 
   0   3   1    0.48    0.37 
   0   3   1    0.52    0.44 
   0   3   1    0.33    0.34 
   0   3   1    0.59    0.42 
   0   3   1    0.43    0.38 
   0   3   1    0.27    0.28 
   0   3   1    0.64    0.38 
   0   3   1    0.33    0.43 
  -1  -3  -1  815.15   49.94 
  -1  -3  -1  786.37   27.18 
   1   3   1  811.00   49.49 
   1   3   1  819.31   27.36 
  -2  -3  -1    9.50    0.98 
  -2  -3  -1    9.50    1.52 
  -2  -3  -1   11.57    1.60 
  -2  -3  -1    8.86    1.13 
  -2  -3  -1    9.78    1.49 
  -2  -3  -1    9.09    1.47 
  -2  -3  -1    9.80    1.09 
  -2  -3  -1    8.81    1.04 
  -2  -3  -1    8.34    1.17 
  -2  -3  -1   12.92    1.77 
  -2  -3  -1    8.44    0.98 
  -2  -3  -1   10.68    1.72 
  -2  -3  -1    9.65    1.05 
  -2  -3  -1    9.03    0.88 
   2   3   1    9.69    1.19 
   2   3   1    9.42    0.90 
   2   3   1    9.40    0.96 
   2   3   1    7.99    1.10 
   2   3   1    8.69    0.97 
   2   3   1    8.78    0.94 
   2   3   1    9.17    1.62 
   2   3   1    9.62    1.34 
   2   3   1   11.95    1.70 
   2   3   1    9.13    1.07 
   2   3   1    8.35    0.97 
  -3  -3  -1  314.38   11.84 
  -3  -3  -1  310.60   11.57 
  -3  -3  -1  304.93   11.15 
  -4  -3  -1   76.22    5.04 
  -4  -3  -1   74.17    5.03 
  -4  -3  -1   83.02    4.59 
  -4  -3  -1   85.61    4.81 
  -4  -3  -1   81.36    4.99 
  -4  -3  -1   76.57    4.78 
  -4  -3  -1   82.36    4.58 
  -4  -3  -1   79.78    4.72 
  -4  -3  -1   75.39    4.28 
  -4  -3  -1   83.26    5.28 
   4   3   1   82.23    5.04 
   4   3   1   81.21    4.69 
   4   3   1   79.27    4.75 
   4   3   1   77.09    4.39 
   4   3   1   70.63    4.14 
   4   3   1   80.01    5.09 
   4   3   1   76.73    4.48 
   4   3   1   80.19    5.01 
  -5  -3  -1  287.00   12.94 
  -5  -3  -1  299.80   12.39 
  -5  -3  -1  278.90   13.36 
  -5  -3  -1  298.70   12.01 
  -5  -3  -1  295.93   13.08 
  -5  -3  -1  288.93   13.17 
  -5  -3  -1  290.19   11.97 
   5   3   1  281.88   11.52 
   5   3   1  286.28   12.21 
   5   3   1  271.90   11.48 
   5   3   1  274.83   12.80 
   5   3   1  287.14   11.89 
   5   3   1  268.07   12.22 
   5   3   1  287.48   11.83 
   5   3   1  284.36   12.64 
  -6  -3  -1   12.73    3.20 
  -6  -3  -1   11.79    2.54 
  -6  -3  -1    9.10    2.33 
  -6  -3  -1   13.71    2.97 
  -6  -3  -1   11.63    2.29 
  -6  -3  -1   17.97    3.02 
  -6  -3  -1   12.27    2.69 
  -6  -3  -1    8.55    2.23 
  -6  -3  -1   13.45    2.40 
  -6  -3  -1   13.55    2.70 
   6   3   1   11.10    2.25 
   6   3   1   11.29    2.81 
   6   3   1    9.89    2.22 
   6   3   1   12.79    2.45 
   6   3   1    8.92    2.22 
   6   3   1   11.13    2.81 
   6   3   1   11.09    2.44 
   6   3   1   10.14    2.56 
  -7  -3  -1   66.25    5.44 
  -7  -3  -1   69.37    5.58 
  -7  -3  -1   76.71    6.72 
  -7  -3  -1   77.49    6.28 
  -7  -3  -1   70.13    6.15 
  -7  -3  -1   68.95    5.70 
  -7  -3  -1   68.47    5.81 
  -7  -3  -1   67.37    5.21 
  -7  -3  -1   77.11    6.90 
   7   3   1   72.07    5.28 
   7   3   1   65.25    5.34 
   7   3   1   66.38    4.80 
   7   3   1   69.05    6.15 
   7   3   1   77.11    6.03 
   7   3   1   64.53    5.68 
   7   3   1   61.15    6.08 
   7   3   1   69.97    5.49 
  -8  -3  -1   11.57    3.71 
  -8  -3  -1    6.56    2.69 
  -8  -3  -1    4.13    1.97 
  -8  -3  -1    9.82    3.03 
  -8  -3  -1   12.07    3.14 
  -8  -3  -1    6.31    2.31 
  -8  -3  -1    7.29    2.44 
  -8  -3  -1    6.14    2.95 
   8   3   1    9.29    2.67 
   8   3   1    6.72    2.58 
   8   3   1    8.52    3.55 
   8   3   1    9.16    2.76 
   8   3   1    6.56    1.94 
   8   3   1    8.16    3.04 
   8   3   1    5.36    2.14 
   8   3   1    9.43    3.91 
  -9  -3  -1   54.64    5.50 
  -9  -3  -1   53.26    6.67 
  -9  -3  -1   42.35    5.75 
  -9  -3  -1   53.49    6.88 
  -9  -3  -1   48.58    5.77 
  -9  -3  -1   44.36    5.39 
  -9  -3  -1   45.10    5.26 
  -9  -3  -1   50.24    5.60 
   9   3   1   51.97    5.22 
   9   3   1   51.72    3.44 
   9   3   1   50.08    4.54 
   9   3   1   48.86    6.13 
   9   3   1   55.41    6.06 
   9   3   1   47.83    5.69 
   9   3   1   49.29    5.36 
   9   3   1   57.05    5.85 
 -10  -3  -1   30.27    5.59 
 -10  -3  -1   24.57    5.27 
 -10  -3  -1   26.52    6.30 
 -10  -3  -1   22.85    5.20 
 -10  -3  -1   27.09    7.00 
 -10  -3  -1   19.59    4.98 
 -10  -3  -1   25.45    4.68 
 -10  -3  -1   16.95    3.82 
  10   3   1   20.52    3.67 
  10   3   1   18.06    4.96 
  10   3   1   23.22    4.43 
  10   3   1   17.64    4.68 
  10   3   1   17.19    2.30 
  10   3   1   24.03    5.05 
 -11  -3  -1   26.15    5.38 
 -11  -3  -1   31.58    7.13 
 -11  -3  -1   34.06    7.70 
 -11  -3  -1   40.96    7.12 
 -11  -3  -1   38.25    8.16 
 -11  -3  -1   31.96    6.97 
 -11  -3  -1   30.03    5.61 
 -11  -3  -1   32.02    7.47 
  11   3   1   41.40    7.01 
  11   3   1   37.10    6.66 
  11   3   1   38.41    7.06 
  11   3   1   35.96    4.34 
  11   3   1   28.61    6.05 
 -12  -3  -1    6.17    3.87 
 -12  -3  -1   11.72    4.43 
 -12  -3  -1    7.87    3.77 
 -12  -3  -1    5.85    3.32 
 -12  -3  -1    6.91    3.58 
 -12  -3  -1   11.94    4.84 
 -12  -3  -1    7.84    4.99 
  12   3   1    4.62    2.77 
  12   3   1    5.08    2.38 
  12   3   1    8.98    3.79 
  12   3   1    5.97    3.98 
  12   3   1    7.62    3.30 
 -13  -3  -1   15.53    4.82 
 -13  -3  -1   21.48    6.79 
 -13  -3  -1   16.87    5.16 
 -13  -3  -1   20.04    5.28 
 -13  -3  -1   17.27    5.51 
  13   3   1   24.71    5.77 
  13   3   1   20.28    6.34 
  13   3   1   17.47    4.87 
  13   3   1   16.19    4.66 
 -14  -3  -1    4.13    3.63 
 -14  -3  -1    6.41    3.56 
 -14  -3  -1    2.19    3.03 
 -14  -3  -1    1.32    2.74 
  14   3   1    5.14    2.86 
  14   3   1    3.22    3.34 
  14   3   1    1.50    2.04 
  14   3   1    1.82    2.99 
  13  -4  -1   12.86    4.43 
  13  -4  -1   11.59    4.58 
  13  -4  -1   10.65    4.94 
  13  -4  -1   17.01    4.95 
 -13   4   1   14.31    5.95 
 -13   4   1   14.32    4.25 
 -13   4   1   10.69    4.91 
 -13   4   1   10.76    4.15 
 -13   4   1   27.32   10.20 
 -13   4   1   16.66    5.70 
  12  -4  -1   18.81    6.07 
  12  -4  -1   22.82    5.54 
  12  -4  -1   15.72    6.23 
  12  -4  -1   19.88    5.34 
  12  -4  -1   19.84    7.63 
 -12   4   1   18.54    6.53 
 -12   4   1   14.84    4.14 
 -12   4   1   18.79    5.63 
 -12   4   1   15.46    5.31 
 -12   4   1   19.68    6.22 
 -12   4   1   14.98    4.56 
  11  -4  -1   19.39    4.94 
  11  -4  -1   12.99    4.13 
  11  -4  -1   11.21    4.53 
  11  -4  -1   13.39    4.86 
  11  -4  -1   14.29    4.33 
 -11   4   1   16.06    6.23 
 -11   4   1   19.53    5.86 
 -11   4   1   19.98    5.38 
 -11   4   1   12.66    3.75 
 -11   4   1   14.63    4.07 
  10  -4  -1   61.27    9.11 
  10  -4  -1   54.84    6.51 
  10  -4  -1   55.29    6.25 
  10  -4  -1   56.37    7.90 
  10  -4  -1   59.15    8.67 
  10  -4  -1   53.43    6.58 
  10  -4  -1   56.72    7.38 
  10  -4  -1   58.07    6.99 
 -10   4   1   49.26    7.96 
 -10   4   1   58.33    5.85 
 -10   4   1   54.29    8.45 
 -10   4   1   62.10    8.59 
 -10   4   1   54.84    5.79 
 -10   4   1   63.05    7.58 
 -10   4   1   55.23    6.98 
   9  -4  -1   20.50    5.12 
   9  -4  -1   31.96    6.78 
   9  -4  -1   23.00    4.99 
   9  -4  -1   22.10    4.61 
   9  -4  -1   26.48    4.72 
   9  -4  -1   29.72    5.86 
   9  -4  -1   33.50    6.84 
   9  -4  -1   30.30    5.94 
  -9   4   1   20.54    4.89 
  -9   4   1   32.15    5.32 
  -9   4   1   18.86    4.62 
  -9   4   1   24.98    6.38 
  -9   4   1   27.08    6.91 
  -9   4   1   28.90    4.75 
  -9   4   1   29.86    5.88 
  -9   4   1   28.22    6.34 
  -9   4   1   31.18    6.40 
   8  -4  -1   52.78    5.59 
   8  -4  -1   47.85    5.75 
   8  -4  -1   53.42    6.94 
   8  -4  -1   51.42    5.59 
   8  -4  -1   52.72    5.54 
   8  -4  -1   55.02    6.28 
   8  -4  -1   45.00    6.25 
   8  -4  -1   54.15    5.91 
  -8   4   1   55.57    6.21 
  -8   4   1   50.28    4.97 
  -8   4   1   53.20    5.93 
  -8   4   1   35.09    6.04 
  -8   4   1   48.23    5.99 
  -8   4   1   56.82    7.12 
  -8   4   1   50.69    5.80 
  -8   4   1   56.62    6.12 
  -8   4   1   50.35    6.09 
  -8   4   1   54.67    7.13 
   7  -4  -1   60.47    6.37 
   7  -4  -1   66.29    7.17 
   7  -4  -1   67.58    6.10 
   7  -4  -1   61.93    6.71 
   7  -4  -1   64.73    6.05 
   7  -4  -1   54.90    5.89 
   7  -4  -1   59.73    5.57 
   7  -4  -1   65.08    5.90 
  -7   4   1   68.54    6.65 
  -7   4   1   65.26    6.15 
  -7   4   1   64.67    6.96 
  -7   4   1   60.25    5.88 
  -7   4   1   62.71    5.99 
  -7   4   1   58.43    6.25 
  -7   4   1   53.65    5.84 
  -7   4   1   65.79    7.32 
  -7   4   1   61.95    6.97 
  -7   4   1   63.30    5.21 
  -7   4   1   64.45    4.88 
   6  -4  -1  108.97    7.50 
   6  -4  -1  120.49    7.66 
   6  -4  -1  113.49    7.64 
   6  -4  -1  114.07    7.40 
   6  -4  -1  118.83    9.03 
   6  -4  -1  129.93    8.41 
   6  -4  -1  118.34    8.47 
   6  -4  -1  111.66    7.68 
   6  -4  -1  114.01    8.64 
  -6   4   1  110.85    8.76 
  -6   4   1  105.45    6.71 
  -6   4   1  115.50    8.71 
  -6   4   1  116.05    7.79 
  -6   4   1  119.88    6.34 
  -6   4   1  110.41    7.95 
  -6   4   1  116.06    7.72 
  -6   4   1  118.02    8.17 
  -6   4   1  117.67    9.06 
  -6   4   1  112.85    7.61 
  -6   4   1  112.37    7.98 
   5  -4  -1   58.76    5.12 
   5  -4  -1   62.91    5.20 
   5  -4  -1   53.87    4.70 
   5  -4  -1   60.41    5.40 
   5  -4  -1   62.53    5.05 
   5  -4  -1   58.42    4.77 
   5  -4  -1   65.12    6.02 
   5  -4  -1   66.36    5.28 
   5  -4  -1   59.55    4.29 
   5  -4  -1   63.23    5.83 
  -5   4   1   60.72    5.02 
  -5   4   1   63.12    4.62 
  -5   4   1   63.26    3.89 
  -5   4   1   60.53    5.44 
  -5   4   1   61.22    5.90 
  -5   4   1   60.44    5.27 
  -5   4   1   55.42    4.91 
  -5   4   1   60.64    5.14 
  -5   4   1   69.52    6.29 
  -5   4   1   60.52    6.02 
  -5   4   1   66.85    5.90 
   4  -4  -1  217.82   10.53 
   4  -4  -1  215.94   10.34 
   4  -4  -1  222.49   10.11 
   4  -4  -1  220.57   11.27 
   4  -4  -1  220.99   10.25 
   4  -4  -1  218.68   10.25 
   4  -4  -1  225.10   10.69 
   4  -4  -1  222.53   10.84 
   4  -4  -1  226.35   11.52 
  -4   4   1  230.07   11.69 
  -4   4   1  221.69    9.80 
  -4   4   1  212.05   10.54 
  -4   4   1  222.18   11.09 
  -4   4   1  217.07   10.53 
  -4   4   1  217.13   10.27 
  -4   4   1  214.28   10.11 
  -4   4   1  222.68    8.45 
  -4   4   1  216.65   10.81 
  -4   4   1  219.96   11.41 
   3  -4  -1   41.43    3.87 
   3  -4  -1   42.10    3.55 
   3  -4  -1   35.75    2.92 
   3  -4  -1   38.64    3.55 
   3  -4  -1   37.60    3.06 
   3  -4  -1   38.30    3.32 
   3  -4  -1   40.02    3.41 
   3  -4  -1   36.65    3.68 
   3  -4  -1   40.16    3.58 
   3  -4  -1   39.23    3.28 
   3  -4  -1   36.39    3.08 
  -3   4   1   38.02    3.44
[truncated: 3,772,776 more chars]
